# Supplementary material for: Transcription factor switching drives subtype-specific pancreatic cancer
Source: Nat Genet. 2025 Oct 30;57(12):3016–26. doi: 10.1038/s41588-025-02389-7 (PMC12695649; doi:10.1038/s41588-025-02389-7)
Supplement: Supplementary file 2 — Supplementary Table 1. [file 41588_2025_2389_MOESM2_ESM.xlsx]

## Sheet: Overview of RIME file
Datasets for proteomic analysis
list1		Quantitative RIME (label-free/LFQ) on three pancreatic cell lines-normalized peptide intensities
list2		GATA6 RIME performed in AsPC-1 cells-proteins present in IgG sample have been filtered-out
list3		FOXA1 RIME performed in the BXPC-3 cells-proteins present in IgG sample have been filtered-out
list4		FOXA1 RIME performed in the MCF-7 cells-proteins present in IgG sample have been filtered-out
list5		FOXA1 RIME performed in the T3M4-proteins present in IgG sample have been filtered-out

## Sheet: quantitative_RIME_LFQ
Accession	Description	Coverage [%]	# Unique Peptides	ASPC_FOXA1_01	ASPC_FOXA1_02	HPAF_FOXA1_01	HPAF_FOXA1_02	Miapacca_FOXA1_1	Miapacca_FOXA1_2	Miapacca_FOXA1_9	Miapacca_IgG	ASPC_IgG	HPAF_IgG
Q8NEZ4	Histone-lysine N-methyltransferase 2C OS=Homo sapiens OX=9606 GN=KMT2C PE=1 SV=3	42	132	7.15096e+07	8.26465e+07	5.61642e+07	6.07796e+07	3.05192e+08	2.60554e+08	1.8864e+08	927347	6.6349e+06	1.05812e+06
P02545	Prelamin-A/C OS=Homo sapiens OX=9606 GN=LMNA PE=1 SV=1	77	89	4.76399e+09	5.98805e+09	5.61729e+09	4.97365e+09	4.86026e+09	3.69127e+09	4.46924e+09	2.22224e+07	4.07063e+07	2.07208e+07
Q09666	Neuroblast differentiation-associated protein AHNAK OS=Homo sapiens OX=9606 GN=AHNAK PE=1 SV=2	55	167	1.03541e+08	7.33556e+07	5.71744e+07	5.93387e+07	8.06109e+07	1.01977e+08	6.82597e+07	8.70695e+06	7.29075e+06	6.16766e+06
Q00610	Clathrin heavy chain 1 OS=Homo sapiens OX=9606 GN=CLTC PE=1 SV=5	54	80	3.29686e+08	2.23676e+08	1.60108e+08	2.34799e+08	1.68901e+08	2.93597e+08	1.60137e+08	8.51519e+06	2.46689e+06	2.94273e+06
Q15149	Plectin OS=Homo sapiens OX=9606 GN=PLEC PE=1 SV=3	44	174	8.25321e+07	7.26057e+07	5.36558e+07	6.0261e+07	1.30914e+07	2.55834e+07	1.66272e+07	3.83354e+06	1.71763e+07	2.81652e+07
O75369	Filamin-B OS=Homo sapiens OX=9606 GN=FLNB PE=1 SV=2	56	108	2.4316e+08	1.90789e+08	1.11154e+08	1.06933e+08	4.40322e+07	5.43555e+07	4.04696e+07	4.03964e+06	1.37918e+07	1.06608e+07
P20700	Lamin-B1 OS=Homo sapiens OX=9606 GN=LMNB1 PE=1 SV=2	74	55	5.5092e+08	6.91123e+08	6.25102e+08	6.47714e+08	7.99072e+08	8.72782e+08	5.4685e+08	8.39242e+06	4.28718e+06	3.39652e+06
Q6P2E9	Enhancer of mRNA-decapping protein 4 OS=Homo sapiens OX=9606 GN=EDC4 PE=1 SV=1	49	55	1.78881e+08	1.10307e+08	8.60528e+07	1.37436e+08	3.06674e+08	4.85862e+08	3.03893e+08	699124	668193	993366
P05787	Keratin, type II cytoskeletal 8 OS=Homo sapiens OX=9606 GN=KRT8 PE=1 SV=7	86	49	9.49744e+08	1.18607e+09	1.11689e+09	1.08057e+09	2.38479e+08	2.32971e+08	1.67783e+08	3.38941e+07	2.10466e+08	3.47821e+08
P58107	Epiplakin OS=Homo sapiens OX=9606 GN=EPPK1 PE=1 SV=3	56	85	7.06896e+07	9.93746e+07	1.6151e+08	1.43366e+08	6.52039e+06	6.86139e+06	4.37097e+06	916505	949671	841267
P35527	Keratin, type I cytoskeletal 9 OS=Homo sapiens OX=9606 GN=KRT9 PE=1 SV=3	73	42	2.36049e+08	1.513e+08	1.51848e+08	2.57794e+08	3.14592e+08	1.93579e+08	2.00388e+08	2.18294e+08	5.72977e+07	9.87002e+07
P05783	Keratin, type I cytoskeletal 18 OS=Homo sapiens OX=9606 GN=KRT18 PE=1 SV=2	82	40	4.81626e+08	7.04954e+08	6.50973e+08	6.9782e+08	1.30268e+08	1.52626e+08	1.11436e+08	2.43855e+07	1.45335e+08	2.55781e+08
P08670	Vimentin OS=Homo sapiens OX=9606 GN=VIM PE=1 SV=4	84	55	2.267e+08	2.86412e+08	6.13745e+06	5.37338e+06	6.22126e+08	7.11124e+08	6.36894e+08	1.31956e+08	6.81738e+07	1.6269e+06
Q03252	Lamin-B2 OS=Homo sapiens OX=9606 GN=LMNB2 PE=1 SV=4	80	60	2.71251e+08	3.50334e+08	2.94667e+08	3.10202e+08	4.6294e+08	5.02962e+08	3.03518e+08	2.65976e+06	3.07329e+06	789895
P04264	Keratin, type II cytoskeletal 1 OS=Homo sapiens OX=9606 GN=KRT1 PE=1 SV=6	65	38	5.66597e+08	2.92897e+08	3.30169e+08	4.53051e+08	6.10932e+08	4.29026e+08	3.86797e+08	3.07763e+08	8.68429e+07	2.01599e+08
P21333	Filamin-A OS=Homo sapiens OX=9606 GN=FLNA PE=1 SV=4	41	77	3.73441e+07	2.91261e+07	8.28007e+07	8.18793e+07	3.73897e+07	4.80083e+07	2.27832e+07	5.85332e+06	4.24333e+06	1.05493e+07
P27708	CAD protein OS=Homo sapiens OX=9606 GN=CAD PE=1 SV=3	43	67	5.87837e+07	2.93081e+07	3.63669e+07	5.48075e+07	4.94017e+07	9.07732e+07	7.14537e+07	2.33954e+06	3.3454e+06	1.30435e+06
P35908	Keratin, type II cytoskeletal 2 epidermal OS=Homo sapiens OX=9606 GN=KRT2 PE=1 SV=2	77	32	1.75364e+08	8.60402e+07	1.27849e+08	9.86778e+07	1.59902e+08	1.26639e+08	1.20356e+08	6.86983e+07	2.03572e+07	9.15135e+07
P13645	Keratin, type I cytoskeletal 10 OS=Homo sapiens OX=9606 GN=KRT10 PE=1 SV=6	49	30	2.74057e+08	1.12609e+08	1.57074e+08	1.3799e+08	2.42098e+08	2.11875e+08	2.18685e+08	1.01498e+08	2.90175e+07	9.52067e+07
P50570	Dynamin-2 OS=Homo sapiens OX=9606 GN=DNM2 PE=1 SV=2	63	34	7.84175e+07	4.92434e+07	7.0161e+07	7.76432e+07	6.65929e+07	4.30561e+07	7.75912e+07	1.05528e+07	1.87087e+06	8.8712e+06
P35579	Myosin-9 OS=Homo sapiens OX=9606 GN=MYH9 PE=1 SV=4	43	64	1.60041e+07	1.65575e+07	1.80307e+07	1.8009e+07	4.69811e+06	1.00749e+07	4.24803e+06	3.39439e+06	1.73102e+06	5.0325e+06
P12270	Nucleoprotein TPR OS=Homo sapiens OX=9606 GN=TPR PE=1 SV=3	41	71	2.67878e+07	2.47217e+07	1.04312e+07	1.73934e+07	2.64596e+07	5.42063e+07	1.13604e+07	1.0718e+06	2.0157e+06	930621
P08727	Keratin, type I cytoskeletal 19 OS=Homo sapiens OX=9606 GN=KRT19 PE=1 SV=4	79	24	3.15882e+08	3.88044e+08	5.19117e+08	4.93112e+08	3.21279e+07	3.41352e+07	2.97378e+07	5.04718e+06	6.31107e+07	1.66725e+08
Q9NZM1	Myoferlin OS=Homo sapiens OX=9606 GN=MYOF PE=1 SV=1	44	77	8.03445e+07	4.84525e+07	2.21344e+07	2.90971e+07	1.53163e+07	1.76086e+07	2.15239e+07	825386	1.92e+06	1.34745e+06
P42167	Lamina-associated polypeptide 2, isoforms beta/gamma OS=Homo sapiens OX=9606 GN=TMPO PE=1 SV=2	57	13	9.1821e+07	1.18752e+08	1.50452e+08	1.77393e+08	7.27662e+07	9.56987e+07	4.55317e+07	212235	374464	289260
Q14686	Nuclear receptor coactivator 6 OS=Homo sapiens OX=9606 GN=NCOA6 PE=1 SV=3	30	37	1.77112e+07	1.3409e+07	6.31303e+06	9.96519e+06	7.79168e+07	7.16739e+07	3.96737e+07	279786	407754	108818
P42166	Lamina-associated polypeptide 2, isoform alpha OS=Homo sapiens OX=9606 GN=TMPO PE=1 SV=2	57	17	1.57069e+07	1.71956e+07	7.54289e+06	1.07148e+07	4.99279e+06	5.90499e+06	3.60584e+06	459219	67863.8	278164
P15924	Desmoplakin OS=Homo sapiens OX=9606 GN=DSP PE=1 SV=3	31	74	2.60845e+07	2.32248e+07	2.96258e+07	1.69355e+07	6.65719e+06	4.82185e+06	5.2497e+06	2.05163e+06	4.43518e+06	9.36195e+06
P26599	Polypyrimidine tract-binding protein 1 OS=Homo sapiens OX=9606 GN=PTBP1 PE=1 SV=1	52	16	2.78831e+07	2.90072e+07	3.38611e+07	3.24942e+07	4.80094e+07	3.44395e+07	7.30859e+07	3.21278e+06	535980	708902
O14639	Actin-binding LIM protein 1 OS=Homo sapiens OX=9606 GN=ABLIM1 PE=1 SV=3	43	36	6.16182e+07	7.99292e+07	7.00109e+07	4.54648e+07	1.07336e+07	6.78395e+06	2.88744e+07	244545	252022	160031
P11142	Heat shock cognate 71 kDa protein OS=Homo sapiens OX=9606 GN=HSPA8 PE=1 SV=1	49	28	8.90729e+07	7.18651e+07	4.0657e+07	6.26493e+07	8.26531e+07	1.26206e+08	6.43494e+07	1.02581e+07	7.05021e+06	6.66597e+06
P26196	Probable ATP-dependent RNA helicase DDX6 OS=Homo sapiens OX=9606 GN=DDX6 PE=1 SV=2	68	25	7.41711e+07	5.07261e+07	1.6727e+07	3.22146e+07	7.58129e+07	1.07151e+08	8.56797e+07	1.33582e+06	323820	181406
O75376	Nuclear receptor corepressor 1 OS=Homo sapiens OX=9606 GN=NCOR1 PE=1 SV=2	37	59	1.90051e+07	2.22545e+07	7.85725e+06	8.52561e+06	3.70729e+07	3.24134e+07	2.40017e+07	392209	1.00792e+06	200444
P49327	Fatty acid synthase OS=Homo sapiens OX=9606 GN=FASN PE=1 SV=3	35	57	9.54253e+06	8.80476e+06	1.07156e+07	1.38108e+07	1.77613e+07	2.99197e+07	2.34286e+07	3.44514e+06	1.56541e+06	1.04412e+06
Q8TEM1	Nuclear pore membrane glycoprotein 210 OS=Homo sapiens OX=9606 GN=NUP210 PE=1 SV=3	33	46	5.98731e+06	7.68705e+06	5.74902e+07	6.36138e+07	4.76863e+06	3.73964e+06	4.49777e+06	157290	264775	314218
P04792	Heat shock protein beta-1 OS=Homo sapiens OX=9606 GN=HSPB1 PE=1 SV=2	92	22	1.41496e+09	1.14463e+09	1.60838e+09	1.76559e+09	1.50694e+09	1.94679e+09	1.88704e+09	4.64003e+06	7.88318e+06	4.36368e+06
Q12888	TP53-binding protein 1 OS=Homo sapiens OX=9606 GN=TP53BP1 PE=1 SV=2	32	44	1.26091e+07	1.47759e+07	1.1994e+07	1.36183e+07	3.72125e+07	4.59102e+07	3.54698e+07	58524.9	350601	37270.1
Q08211	ATP-dependent RNA helicase A OS=Homo sapiens OX=9606 GN=DHX9 PE=1 SV=4	42	41	3.28106e+07	2.89995e+07	2.18341e+07	2.4925e+07	3.16236e+07	3.44903e+07	5.25509e+07	4.29183e+06	2.68791e+06	1.49072e+06
P22626	Heterogeneous nuclear ribonucleoproteins A2/B1 OS=Homo sapiens OX=9606 GN=HNRNPA2B1 PE=1 SV=2	67	25	1.61811e+08	1.25796e+08	1.21311e+08	1.15961e+08	1.40637e+08	1.18126e+08	2.61125e+08	2.25489e+07	7.98904e+06	5.6875e+06
Q9Y618	Nuclear receptor corepressor 2 OS=Homo sapiens OX=9606 GN=NCOR2 PE=1 SV=3	28	53	1.82624e+07	1.6863e+07	1.62457e+07	2.19376e+07	7.95965e+06	7.62974e+06	8.20444e+06	689477	538833	413298
P08729	Keratin, type II cytoskeletal 7 OS=Homo sapiens OX=9606 GN=KRT7 PE=1 SV=5	67	35	3.26321e+06	4.27444e+06	2.5675e+08	2.66556e+08	1.87726e+06	1.89706e+06	2.42193e+06	154600	7.28739e+06	8.65488e+07
O14686	Histone-lysine N-methyltransferase 2D OS=Homo sapiens OX=9606 GN=KMT2D PE=1 SV=2	15	44	1.08982e+07	9.65172e+06	7.22594e+06	1.08277e+07	7.73999e+06	1.00631e+07	1.82595e+06	34032.7	39275.1	95956.4
Q5JTV8	Torsin-1A-interacting protein 1 OS=Homo sapiens OX=9606 GN=TOR1AIP1 PE=1 SV=2	58	27	5.00704e+07	7.09725e+07	5.16133e+07	5.15021e+07	3.98413e+07	4.5427e+07	3.07991e+07	237136	876340	152355
P07437	Tubulin beta chain OS=Homo sapiens OX=9606 GN=TUBB PE=1 SV=2	68	5	7.59466e+06	4.97182e+06	6.18118e+06	1.20761e+07	1.19965e+07	3.30661e+07	2.16372e+07	1.80393e+06	2701.54	637661
Q9Y2U8	Inner nuclear membrane protein Man1 OS=Homo sapiens OX=9606 GN=LEMD3 PE=1 SV=2	50	34	2.45694e+07	3.28562e+07	4.80127e+07	4.95404e+07	1.00578e+07	1.11767e+07	6.40531e+06	157805	692218	30188.1
P09651	Heterogeneous nuclear ribonucleoprotein A1 OS=Homo sapiens OX=9606 GN=HNRNPA1 PE=1 SV=5	58	22	9.02457e+07	7.50118e+07	1.00807e+08	9.97912e+07	8.54036e+07	6.74774e+07	1.58713e+08	1.17425e+07	6.03052e+06	4.36857e+06
P52272	Heterogeneous nuclear ribonucleoprotein M OS=Homo sapiens OX=9606 GN=HNRNPM PE=1 SV=3	56	33	4.26306e+07	3.64624e+07	4.3605e+07	3.97873e+07	4.91286e+07	4.64487e+07	8.4607e+07	8.36907e+06	7.54799e+06	1.96863e+06
P68371	Tubulin beta-4B chain OS=Homo sapiens OX=9606 GN=TUBB4B PE=1 SV=1	68	1	4.41867e+06	2.23538e+06	3.55191e+06	6.08156e+06	2.34934e+06	4.19155e+06	5.99681e+06	327861	2701.54	452636
Q9NPI6	mRNA-decapping enzyme 1A OS=Homo sapiens OX=9606 GN=DCP1A PE=1 SV=3	56	24	3.21447e+07	2.27614e+07	1.32697e+07	2.39922e+07	3.0931e+07	4.81569e+07	2.44668e+07	55129.5	11259.8	42108.4
Q14126	Desmoglein-2 OS=Homo sapiens OX=9606 GN=DSG2 PE=1 SV=2	42	32	5.51461e+07	2.85046e+07	1.13784e+07	7.42163e+06	1.5865e+06	1.33819e+06	1.33268e+06	60142.2	1.64543e+06	2.64653e+06
Q6P2Q9	Pre-mRNA-processing-splicing factor 8 OS=Homo sapiens OX=9606 GN=PRPF8 PE=1 SV=2	30	57	8.75495e+06	7.85206e+06	3.85048e+06	4.15696e+06	1.31391e+07	1.8786e+07	8.38151e+06	1.64426e+06	487602	188094
Q07157	Tight junction protein ZO-1 OS=Homo sapiens OX=9606 GN=TJP1 PE=1 SV=3	39	46	2.27611e+07	1.89987e+07	2.20687e+07	2.92066e+07	1.32052e+07	3.3164e+07	1.07979e+07	327260	303889	354467
P08238	Heat shock protein HSP 90-beta OS=Homo sapiens OX=9606 GN=HSP90AB1 PE=1 SV=4	46	18	1.17449e+07	7.75302e+06	4.79487e+06	7.17604e+06	1.38392e+07	3.21384e+07	1.85187e+07	3.53459e+06	1.04812e+06	1.05297e+06
P49790	Nuclear pore complex protein Nup153 OS=Homo sapiens OX=9606 GN=NUP153 PE=1 SV=2	34	37	2.69629e+07	3.13587e+07	2.8143e+07	2.77109e+07	8.44574e+07	5.23128e+07	4.9863e+07	506471	3.97065e+06	56527.2
O43707	Alpha-actinin-4 OS=Homo sapiens OX=9606 GN=ACTN4 PE=1 SV=2	59	31	2.02655e+07	1.55476e+07	9.08527e+06	9.03104e+06	4.12055e+06	6.37231e+06	3.79831e+06	1.17583e+06	833503	1.04211e+06
P61978	Heterogeneous nuclear ribonucleoprotein K OS=Homo sapiens OX=9606 GN=HNRNPK PE=1 SV=1	51	26	7.51562e+07	6.87736e+07	7.29263e+07	6.72976e+07	9.57106e+07	8.75764e+07	1.7197e+08	1.40882e+07	2.41658e+06	3.43319e+06
Q86TB9	Protein PAT1 homolog 1 OS=Homo sapiens OX=9606 GN=PATL1 PE=1 SV=2	45	31	3.45934e+07	2.32745e+07	1.89442e+07	2.86185e+07	4.06086e+07	4.5763e+07	4.5512e+07	202561	718740	219703
P60709	Actin, cytoplasmic 1 OS=Homo sapiens OX=9606 GN=ACTB PE=1 SV=1	70	8	9.88899e+07	9.19802e+07	6.509e+07	6.88479e+07	4.32653e+07	8.43925e+07	5.00728e+07	2.64749e+07	1.64899e+07	1.43906e+07
P13010	X-ray repair cross-complementing protein 5 OS=Homo sapiens OX=9606 GN=XRCC5 PE=1 SV=3	58	33	1.13104e+07	1.01861e+07	5.18527e+06	9.6014e+06	1.01993e+07	2.02516e+07	1.29357e+07	1.84949e+06	893581	516160
Q6VMQ6	Activating transcription factor 7-interacting protein 1 OS=Homo sapiens OX=9606 GN=ATF7IP PE=1 SV=3	29	26	1.09854e+07	1.20166e+07	1.1869e+07	1.31267e+07	7.23612e+07	5.57594e+07	6.62975e+07	55653.1	748815	128052
P22314	Ubiquitin-like modifier-activating enzyme 1 OS=Homo sapiens OX=9606 GN=UBA1 PE=1 SV=3	40	30	8.50565e+06	4.37309e+06	9.28415e+06	1.39172e+07	1.34946e+07	2.61951e+07	7.67435e+06	416700	269904	208293
O15027	Protein transport protein Sec16A OS=Homo sapiens OX=9606 GN=SEC16A PE=1 SV=3	33	38	1.0766e+07	8.12558e+06	2.73228e+06	3.42968e+06	1.25639e+07	1.53226e+07	1.11209e+07	54972.4	166703	90133.1
P07900	Heat shock protein HSP 90-alpha OS=Homo sapiens OX=9606 GN=HSP90AA1 PE=1 SV=5	45	19	7.36169e+06	8.71975e+06	7.60629e+06	1.01078e+07	1.34627e+07	2.06375e+07	1.25568e+07	1.85681e+06	849218	1.59041e+06
Q13509	Tubulin beta-3 chain OS=Homo sapiens OX=9606 GN=TUBB3 PE=1 SV=2	64	7	48761.9	785.607	2.35345e+06	4.56246e+06	3.45596e+06	4.96988e+06	3.47113e+06	127644	43611	95626.8
O94901	SUN domain-containing protein 1 OS=Homo sapiens OX=9606 GN=SUN1 PE=1 SV=3	48	31	3.58358e+07	5.0593e+07	2.20045e+07	1.91877e+07	3.20152e+07	3.29974e+07	1.33554e+07	162584	555786	75887
O95831	Apoptosis-inducing factor 1, mitochondrial OS=Homo sapiens OX=9606 GN=AIFM1 PE=1 SV=1	45	27	4.95719e+07	5.16486e+07	2.13658e+07	3.25467e+07	1.90634e+07	3.13999e+07	1.59456e+07	436785	886913	43405.1
Q8WYP5	Protein ELYS OS=Homo sapiens OX=9606 GN=AHCTF1 PE=1 SV=3	27	45	1.34567e+08	9.46599e+07	1.56158e+08	9.20679e+07	4.77221e+07	1.85548e+07	9.6768e+07	7.31244e+07	9.59905e+07	3.20778e+07
Q9Y450	HBS1-like protein OS=Homo sapiens OX=9606 GN=HBS1L PE=1 SV=1	51	25	7.29688e+06	6.0757e+06	4.41494e+06	3.85549e+06	2.98842e+07	2.57079e+07	3.15999e+07	381325	137413	31183.2
P06733	Alpha-enolase OS=Homo sapiens OX=9606 GN=ENO1 PE=1 SV=2	62	25	2.93524e+07	1.71275e+07	1.29713e+07	2.15076e+07	1.53364e+07	3.08118e+07	1.50543e+07	3.57177e+06	2.0653e+06	2.79688e+06
Q92945	Far upstream element-binding protein 2 OS=Homo sapiens OX=9606 GN=KHSRP PE=1 SV=4	50	29	1.8627e+07	1.7272e+07	1.00085e+07	1.02631e+07	2.84604e+07	2.83469e+07	4.48926e+07	3.39122e+06	1.20458e+06	842219
P08779	Keratin, type I cytoskeletal 16 OS=Homo sapiens OX=9606 GN=KRT16 PE=1 SV=4	62	18	1.1097e+07	1.3965e+07	4.72114e+06	8.92351e+06	4.9477e+06	6.06216e+06	4.52197e+06	4.58173e+06	2.0031e+06	563718
P09874	Poly [ADP-ribose] polymerase 1 OS=Homo sapiens OX=9606 GN=PARP1 PE=1 SV=4	45	36	9.81837e+06	1.05781e+07	3.62772e+06	5.43683e+06	2.13538e+07	4.16909e+07	1.56627e+07	1.54997e+06	549529	421936
Q8WUM0	Nuclear pore complex protein Nup133 OS=Homo sapiens OX=9606 GN=NUP133 PE=1 SV=2	43	39	1.0002e+07	8.50861e+06	5.41997e+06	8.15459e+06	1.12068e+07	1.68783e+07	5.16815e+06	142839	29468.1	28180.5
P12956	X-ray repair cross-complementing protein 6 OS=Homo sapiens OX=9606 GN=XRCC6 PE=1 SV=2	64	31	1.36677e+07	1.33181e+07	8.49949e+06	1.07219e+07	1.75842e+07	2.1109e+07	2.13478e+07	2.10319e+06	1.00983e+06	420038
P78527	DNA-dependent protein kinase catalytic subunit OS=Homo sapiens OX=9606 GN=PRKDC PE=1 SV=3	16	50	6.933e+06	4.98459e+06	3.36704e+06	5.53166e+06	5.72555e+06	1.39448e+07	6.12651e+06	2.20018e+06	907578	481771
O75643	U5 small nuclear ribonucleoprotein 200 kDa helicase OS=Homo sapiens OX=9606 GN=SNRNP200 PE=1 SV=2	24	41	6.78184e+06	5.52996e+06	2.80368e+06	3.5267e+06	8.35867e+06	1.38223e+07	7.22437e+06	1.50493e+06	276377	160096
Q6ZW49	PAX-interacting protein 1 OS=Homo sapiens OX=9606 GN=PAXIP1 PE=1 SV=2	35	27	1.20372e+07	1.09446e+07	5.45948e+06	8.76754e+06	3.2129e+07	4.02447e+07	1.23469e+07	42593.8	257265	1.1057e+06
Q13885	Tubulin beta-2A chain OS=Homo sapiens OX=9606 GN=TUBB2A PE=1 SV=1	59	5	1167.16	785.607	42972.4	370677	1.24104e+06	2.34935e+06	2.90859e+06	50178	2701.54	680
P35900	Keratin, type I cytoskeletal 20 OS=Homo sapiens OX=9606 GN=KRT20 PE=1 SV=1	75	27	1167.16	303935	2.95211e+07	2.59849e+07	667241	1.62038e+06	188323	128944	57393.1	7.76674e+06
P04350	Tubulin beta-4A chain OS=Homo sapiens OX=9606 GN=TUBB4A PE=1 SV=2	56	1	1167.16	785.607	962.238	999.147	861.73	165232	260779	15614.8	4.14734e+06	680
Q00839	Heterogeneous nuclear ribonucleoprotein U OS=Homo sapiens OX=9606 GN=HNRNPU PE=1 SV=6	40	29	7.9457e+07	7.74868e+07	8.69202e+07	7.91793e+07	1.10484e+08	9.10997e+07	1.31528e+08	2.24306e+07	4.82608e+06	9.87817e+06
Q9UH99	SUN domain-containing protein 2 OS=Homo sapiens OX=9606 GN=SUN2 PE=1 SV=3	51	24	8.9547e+06	1.16925e+07	5.68354e+06	7.95213e+06	3.93003e+06	6.31633e+06	1.30178e+06	49831.4	121855	136899
Q9Y4F3	Meiosis regulator and mRNA stability factor 1 OS=Homo sapiens OX=9606 GN=MARF1 PE=1 SV=6	28	38	2.49095e+07	1.56569e+07	1.09615e+07	1.28044e+07	7.46393e+06	1.13387e+07	6.03525e+06	377228	123287	238851
P04406	Glyceraldehyde-3-phosphate dehydrogenase OS=Homo sapiens OX=9606 GN=GAPDH PE=1 SV=3	73	20	2.70166e+07	2.75377e+07	1.71199e+07	2.26531e+07	2.45258e+07	4.1309e+07	2.01526e+07	5.75908e+06	3.56946e+06	3.31275e+06
Q13263	Transcription intermediary factor 1-beta OS=Homo sapiens OX=9606 GN=TRIM28 PE=1 SV=5	45	23	7.94481e+06	7.6721e+06	1.62558e+07	2.10553e+07	3.46857e+07	4.69218e+07	3.33984e+07	2.56596e+06	152896	1.17882e+06
Q9BQE3	Tubulin alpha-1C chain OS=Homo sapiens OX=9606 GN=TUBA1C PE=1 SV=1	52	1	1167.16	785.607	962.238	93459.3	861.73	194034	1079.14	871.587	2701.54	680
P60842	Eukaryotic initiation factor 4A-I OS=Homo sapiens OX=9606 GN=EIF4A1 PE=1 SV=1	71	14	5.33112e+06	4.43417e+06	5.806e+06	6.63435e+06	1.05914e+07	1.28904e+07	1.36831e+07	1.92221e+06	386607	570303
Q92621	Nuclear pore complex protein Nup205 OS=Homo sapiens OX=9606 GN=NUP205 PE=1 SV=3	26	38	8.26666e+06	5.4367e+06	3.01883e+06	5.70394e+06	8.91054e+06	1.50696e+07	2.93555e+06	162900	177806	4907.81
P14866	Heterogeneous nuclear ribonucleoprotein L OS=Homo sapiens OX=9606 GN=HNRNPL PE=1 SV=2	47	17	2.26085e+07	2.05312e+07	3.2029e+07	2.84206e+07	3.13084e+07	1.99896e+07	5.7263e+07	3.30111e+06	1.14232e+06	856944
Q71U36	Tubulin alpha-1A chain OS=Homo sapiens OX=9606 GN=TUBA1A PE=1 SV=1	47	1	1167.16	785.607	962.238	999.147	113810	425107	289962	871.587	2701.54	680
Q8IVT2	Mitotic interactor and substrate of PLK1 OS=Homo sapiens OX=9606 GN=MISP PE=1 SV=1	61	27	2.42585e+07	2.82598e+07	1.7132e+07	1.4918e+07	210114	333901	438549	871.587	189485	257700
P19338	Nucleolin OS=Homo sapiens OX=9606 GN=NCL PE=1 SV=3	35	28	4.13726e+07	3.49639e+07	3.48038e+07	3.65829e+07	5.79664e+07	7.9698e+07	7.43207e+07	1.64493e+07	9.4606e+06	1.68571e+07
P78347	General transcription factor II-I OS=Homo sapiens OX=9606 GN=GTF2I PE=1 SV=2	42	37	1.46474e+07	1.38097e+07	6.30643e+06	8.63802e+06	1.71202e+07	2.70032e+07	1.67315e+07	1.13011e+06	493395	588746
Q12769	Nuclear pore complex protein Nup160 OS=Homo sapiens OX=9606 GN=NUP160 PE=1 SV=3	27	28	1.03388e+07	1.0767e+07	7.75653e+06	9.61057e+06	1.87011e+07	2.00204e+07	1.27794e+07	169988	46961.4	55417.5
Q9ULE6	Paladin OS=Homo sapiens OX=9606 GN=PALD1 PE=1 SV=3	49	30	1.72225e+06	697253	6.52283e+06	9.37797e+06	2.71839e+07	2.81474e+07	2.80863e+07	148348	353313	437265
P07355	Annexin A2 OS=Homo sapiens OX=9606 GN=ANXA2 PE=1 SV=2	57	24	1.07644e+08	8.60531e+07	5.78317e+07	7.52379e+07	1.99354e+07	3.86278e+07	1.7466e+07	7.89884e+06	1.05962e+07	1.4897e+07
P14618	Pyruvate kinase PKM OS=Homo sapiens OX=9606 GN=PKM PE=1 SV=4	53	26	3.5103e+07	2.7262e+07	2.28008e+07	3.62054e+07	2.17526e+07	4.33769e+07	3.03976e+07	5.7191e+06	5.09915e+06	4.65962e+06
P13639	Elongation factor 2 OS=Homo sapiens OX=9606 GN=EEF2 PE=1 SV=4	40	32	2.17064e+07	1.43176e+07	1.28866e+07	1.91011e+07	2.66367e+07	4.27872e+07	3.89626e+07	6.9443e+06	1.8804e+06	2.35626e+06
O60506	Heterogeneous nuclear ribonucleoprotein Q OS=Homo sapiens OX=9606 GN=SYNCRIP PE=1 SV=2	45	21	6.22968e+06	3.95471e+06	4.4502e+06	5.28168e+06	1.27192e+07	1.49025e+07	1.67732e+07	1.74414e+06	354643	164588
P17844	Probable ATP-dependent RNA helicase DDX5 OS=Homo sapiens OX=9606 GN=DDX5 PE=1 SV=1	42	27	3.43882e+07	2.40804e+07	4.3679e+07	4.02302e+07	5.20167e+07	3.41219e+07	7.48461e+07	3.6514e+06	1.20472e+06	628046
P02533	Keratin, type I cytoskeletal 14 OS=Homo sapiens OX=9606 GN=KRT14 PE=1 SV=4	53	7	5.52067e+06	2.03592e+06	2.62651e+06	3.75695e+06	8.72617e+06	6.02401e+06	4.75589e+06	4.36137e+06	1.20678e+06	1.63922e+06
P06748	Nucleophosmin OS=Homo sapiens OX=9606 GN=NPM1 PE=1 SV=2	45	11	1.22745e+07	9.33978e+06	1.13951e+07	1.54481e+07	3.21723e+07	3.73692e+07	3.60912e+07	9.0864e+06	4.73384e+06	8.26254e+06
P43243	Matrin-3 OS=Homo sapiens OX=9606 GN=MATR3 PE=1 SV=2	38	25	2.9599e+07	2.7484e+07	3.29415e+07	2.90528e+07	2.61333e+07	2.25202e+07	4.84943e+07	6.55659e+06	2.89502e+06	3.30097e+06
Q12906	Interleukin enhancer-binding factor 3 OS=Homo sapiens OX=9606 GN=ILF3 PE=1 SV=3	50	30	1.03156e+07	1.02277e+07	1.09756e+07	8.58424e+06	1.70279e+07	1.59599e+07	2.62074e+07	3.03604e+06	693984	587999
Q8IZH2	5'-3' exoribonuclease 1 OS=Homo sapiens OX=9606 GN=XRN1 PE=1 SV=1	28	35	1.15952e+07	7.47701e+06	8.9427e+06	1.22265e+07	1.53284e+07	2.09055e+07	1.30962e+07	485981	501071	106693
P31943	Heterogeneous nuclear ribonucleoprotein H OS=Homo sapiens OX=9606 GN=HNRNPH1 PE=1 SV=4	44	8	6.36593e+06	8.00797e+06	1.35451e+07	1.09451e+07	2.02874e+07	1.5091e+07	3.08521e+07	1.44236e+06	220207	230782
P23246	Splicing factor, proline- and glutamine-rich OS=Homo sapiens OX=9606 GN=SFPQ PE=1 SV=2	37	26	3.54732e+07	3.19277e+07	4.89035e+07	4.15344e+07	3.36561e+07	2.41785e+07	4.88433e+07	3.69229e+06	2.32211e+06	1.71162e+06
Q15233	Non-POU domain-containing octamer-binding protein OS=Homo sapiens OX=9606 GN=NONO PE=1 SV=4	50	22	4.30186e+07	3.8803e+07	5.15127e+07	4.37194e+07	4.64679e+07	3.8245e+07	6.1087e+07	3.61622e+06	1.96448e+06	1.69232e+06
P31942	Heterogeneous nuclear ribonucleoprotein H3 OS=Homo sapiens OX=9606 GN=HNRNPH3 PE=1 SV=2	64	13	2.09335e+07	2.13745e+07	3.06619e+07	2.35654e+07	2.77965e+07	1.91935e+07	5.01464e+07	1.32185e+06	1.20826e+06	897318
P02538	Keratin, type II cytoskeletal 6A OS=Homo sapiens OX=9606 GN=KRT6A PE=1 SV=3	48	4	4.99531e+06	477197	1.62755e+06	2.69891e+06	2.74485e+06	1263412	1.33571e+06	1.64013e+06	1.9089e+06	383835
Q8IZD4	mRNA-decapping enzyme 1B OS=Homo sapiens OX=9606 GN=DCP1B PE=1 SV=2	51	23	2.01543e+06	2.22733e+06	672139	577804	1.77117e+07	2.66629e+07	1.45284e+07	250321	40307.5	42963.9
P04259	Keratin, type II cytoskeletal 6B OS=Homo sapiens OX=9606 GN=KRT6B PE=1 SV=5	48	4	1.5206e+06	310277	256293	798874	534696	412499	446458	940741	1.30386e+06	2.15438e+06
P52948	Nuclear pore complex protein Nup98-Nup96 OS=Homo sapiens OX=9606 GN=NUP98 PE=1 SV=4	23	29	1.13842e+07	9.51257e+06	5.6684e+06	8.60163e+06	1.38371e+07	1.66587e+07	5.0021e+06	74878.6	180085	104220
O75694	Nuclear pore complex protein Nup155 OS=Homo sapiens OX=9606 GN=NUP155 PE=1 SV=1	27	29	9.6561e+06	9.55476e+06	7.30936e+06	1.05746e+07	1.40408e+07	2.32832e+07	6.49317e+06	464426	527883	488701
P14923	Junction plakoglobin OS=Homo sapiens OX=9606 GN=JUP PE=1 SV=3	34	19	4.42854e+07	2.40995e+07	1.37898e+07	1.27211e+07	3.34846e+06	2.67069e+06	4.31101e+06	1.27357e+06	3.91075e+06	3.79959e+06
P51991	Heterogeneous nuclear ribonucleoprotein A3 OS=Homo sapiens OX=9606 GN=HNRNPA3 PE=1 SV=2	34	20	3.17032e+07	2.83721e+07	4.38916e+07	3.88928e+07	3.46552e+07	2.67944e+07	7.05047e+07	4.0079e+06	1.13229e+06	1.22193e+06
Q9BZK7	F-box-like/WD repeat-containing protein TBL1XR1 OS=Homo sapiens OX=9606 GN=TBL1XR1 PE=1 SV=1	37	12	1.56415e+07	1.31409e+07	9.55912e+06	1.27742e+07	1.30912e+07	1.39276e+07	8.5298e+06	35703.8	34985.6	680
Q9UQ35	Serine/arginine repetitive matrix protein 2 OS=Homo sapiens OX=9606 GN=SRRM2 PE=1 SV=2	17	30	9.55419e+06	8.70099e+06	3.7621e+06	3.35035e+06	1.79179e+07	1.64093e+07	1.61056e+07	1.21894e+06	92726.4	134535
Q96AE4	Far upstream element-binding protein 1 OS=Homo sapiens OX=9606 GN=FUBP1 PE=1 SV=3	45	20	1.1976e+07	1.19998e+07	1.75062e+07	2.11745e+07	8.1831e+06	7.20426e+06	1.51561e+07	1.08254e+06	757122	765953
Q13813	Spectrin alpha chain, non-erythrocytic 1 OS=Homo sapiens OX=9606 GN=SPTAN1 PE=1 SV=3	18	30	5.50191e+06	5.86215e+06	5.58266e+06	5.25067e+06	602369	978816	299299	154205	179355	638306
P13647	Keratin, type II cytoskeletal 5 OS=Homo sapiens OX=9606 GN=KRT5 PE=1 SV=3	51	20	1.60441e+07	5.75334e+06	7.61648e+06	9.12246e+06	1.97533e+07	1.32363e+07	1.37942e+07	7.33492e+06	4.16575e+06	7.91316e+06
P67809	Nuclease-sensitive element-binding protein 1 OS=Homo sapiens OX=9606 GN=YBX1 PE=1 SV=3	55	9	1.37512e+07	7.02471e+06	3.60069e+06	7.32713e+06	1.07748e+07	1.75765e+07	1.64099e+07	2.34021e+06	416182	636693
Q13838	Spliceosome RNA helicase DDX39B OS=Homo sapiens OX=9606 GN=DDX39B PE=1 SV=1	44	10	6.77538e+06	8.82532e+06	1.18538e+07	9.56531e+06	1.34009e+07	8.98221e+06	1.77492e+07	633532	106270	209678
Q14839	Chromodomain-helicase-DNA-binding protein 4 OS=Homo sapiens OX=9606 GN=CHD4 PE=1 SV=2	24	31	4.99312e+06	4.74643e+06	3.25007e+06	5.34735e+06	4.16474e+06	6.83627e+06	3.16354e+06	481127	185519	31452.7
Q01082	Spectrin beta chain, non-erythrocytic 1 OS=Homo sapiens OX=9606 GN=SPTBN1 PE=1 SV=2	19	36	1.09404e+07	1.08394e+07	1.02982e+07	9.24194e+06	1.32867e+06	1.86763e+06	1.11443e+06	187257	651995	925921
Q9NYV4	Cyclin-dependent kinase 12 OS=Homo sapiens OX=9606 GN=CDK12 PE=1 SV=2	27	20	4.49756e+06	7.5672e+06	6.72116e+06	5.03623e+06	1.73599e+07	9.64204e+06	1.58558e+07	5105.81	102100	64341.6
P04083	Annexin A1 OS=Homo sapiens OX=9606 GN=ANXA1 PE=1 SV=2	58	21	9.92985e+06	6.44266e+06	1.15831e+07	1.70607e+07	2.437e+07	3.60559e+07	3.75066e+07	4.24988e+06	678194	1.26403e+06
P68366	Tubulin alpha-4A chain OS=Homo sapiens OX=9606 GN=TUBA4A PE=1 SV=1	42	3	1.17172e+06	912702	1.84193e+06	2.24389e+06	861.73	144765	115628	871.587	18411.9	110375
Q93009	Ubiquitin carboxyl-terminal hydrolase 7 OS=Homo sapiens OX=9606 GN=USP7 PE=1 SV=2	33	27	9.61987e+06	8.63972e+06	4.04644e+06	5.30211e+06	4.73058e+06	5.52896e+06	3.9999e+06	84470.2	168728	131597
P38919	Eukaryotic initiation factor 4A-III OS=Homo sapiens OX=9606 GN=EIF4A3 PE=1 SV=4	57	21	1.50782e+07	1.67328e+07	1.98234e+07	1.65969e+07	3.21071e+07	2.05731e+07	3.54617e+07	1.52257e+06	363424	365179
P55060	Exportin-2 OS=Homo sapiens OX=9606 GN=CSE1L PE=1 SV=3	31	22	9.88184e+06	9.02462e+06	3.60056e+06	6.10115e+06	1.12812e+07	1.61489e+07	6.4147e+06	432880	169678	98826.7
Q14980	Nuclear mitotic apparatus protein 1 OS=Homo sapiens OX=9606 GN=NUMA1 PE=1 SV=2	24	36	1.35445e+07	1.27348e+07	7.71489e+06	8.90066e+06	7.93269e+06	1.01168e+07	7.56146e+06	707973	409164	173023
Q9UKV5	E3 ubiquitin-protein ligase AMFR OS=Homo sapiens OX=9606 GN=AMFR PE=1 SV=2	40	17	3.28009e+07	2.44972e+07	4.17195e+07	4.88809e+07	5.77769e+07	5.93597e+07	8.70266e+07	1.86902e+06	19414.1	174417
P55317	Hepatocyte nuclear factor 3-alpha OS=Homo sapiens OX=9606 GN=FOXA1 PE=1 SV=2	42	8	1.35957e+07	3.67949e+07	2.08758e+07	1.6224e+07	5.06143e+06	3.53643e+06	3.83555e+06	871.587	146555	680
P62805	Histone H4 OS=Homo sapiens OX=9606 GN=HIST1H4A PE=1 SV=2	62	14	3.45526e+08	2.53686e+08	2.38499e+08	3.91588e+08	1.83474e+08	362762963	2.5375e+08	1.13314e+08	5.35957e+07	5.357e+07
Q92841	Probable ATP-dependent RNA helicase DDX17 OS=Homo sapiens OX=9606 GN=DDX17 PE=1 SV=2	41	25	1.86289e+07	1.89544e+07	2.08364e+07	1.66656e+07	1.83203e+07	1.37741e+07	2.44684e+07	1.24441e+06	1.16059e+06	398866
Q15393	Splicing factor 3B subunit 3 OS=Homo sapiens OX=9606 GN=SF3B3 PE=1 SV=4	33	27	5.77024e+06	3.42367e+06	1.23254e+06	3.0716e+06	1.0074e+07	1.36842e+07	1.11553e+07	1.14072e+06	473655	30722.3
O75533	Splicing factor 3B subunit 1 OS=Homo sapiens OX=9606 GN=SF3B1 PE=1 SV=3	31	27	5.07724e+06	3.8904e+06	1.32675e+06	2.61372e+06	7.09354e+06	9.85347e+06	5.2854e+06	3.07041e+06	1.25946e+06	1.2919e+06
Q86V81	THO complex subunit 4 OS=Homo sapiens OX=9606 GN=ALYREF PE=1 SV=3	46	8	2.28396e+07	4.81146e+07	9.0694e+07	4.89497e+07	8.2546e+07	2.62751e+07	1.10202e+08	1.22363e+06	472938	1.00168e+06
O00148	ATP-dependent RNA helicase DDX39A OS=Homo sapiens OX=9606 GN=DDX39A PE=1 SV=2	37	7	2.51225e+06	2.61569e+06	3.16236e+06	3.35649e+06	4.35609e+06	3.13216e+06	5.37699e+06	188232	26077.7	87212.2
Q9ULU4	Protein kinase C-binding protein 1 OS=Homo sapiens OX=9606 GN=ZMYND8 PE=1 SV=2	26	24	6.78343e+06	6.95709e+06	7.9204e+06	8.37253e+06	1.00622e+07	7.75624e+06	6.90304e+06	149592	147610	6484.98
P35637	RNA-binding protein FUS OS=Homo sapiens OX=9606 GN=FUS PE=1 SV=1	25	10	1.42694e+07	1.18132e+07	1.45172e+07	1.47807e+07	1.9323e+07	1.69114e+07	2.87664e+07	2.28833e+06	703357	728471
P39023	60S ribosomal protein L3 OS=Homo sapiens OX=9606 GN=RPL3 PE=1 SV=2	36	14	5.86002e+06	6.31479e+06	5.40301e+06	7.70152e+06	7.90697e+06	1.25396e+07	1.01277e+07	5.69036e+06	2.23184e+06	3.05696e+06
Q96F86	Enhancer of mRNA-decapping protein 3 OS=Homo sapiens OX=9606 GN=EDC3 PE=1 SV=1	37	15	2.43703e+07	1.86317e+07	7.77531e+06	1.67455e+07	3.28772e+07	4.7616e+07	2.77537e+07	871.587	2701.54	680
P52597	Heterogeneous nuclear ribonucleoprotein F OS=Homo sapiens OX=9606 GN=HNRNPF PE=1 SV=3	54	11	3.31564e+07	3.24099e+07	3.24385e+07	2.78715e+07	2.18151e+07	1.41655e+07	3.24898e+07	1.07743e+06	453200	260114
P13646	Keratin, type I cytoskeletal 13 OS=Homo sapiens OX=9606 GN=KRT13 PE=1 SV=4	40	7	7.51552e+06	17741.2	36248.5	999.147	1.03903e+06	47485.5	102068	443621	1.69381e+06	119816
O15550	Lysine-specific demethylase 6A OS=Homo sapiens OX=9606 GN=KDM6A PE=1 SV=2	27	28	9.26812e+06	9.83159e+06	1.50499e+07	1.79192e+07	2.08154e+06	4.43185e+06	2.60517e+06	324712	342004	199960
P04843	Dolichyl-diphosphooligosaccharide--protein glycosyltransferase subunit 1 OS=Homo sapiens OX=9606 GN=RPN1 PE=1 SV=1	47	20	1.3287e+07	1.42244e+07	1.22028e+07	1.55929e+07	1.44778e+07	2.13141e+07	1.253e+07	679401	319638	329997
Q8TDB6	E3 ubiquitin-protein ligase DTX3L OS=Homo sapiens OX=9606 GN=DTX3L PE=1 SV=1	39	25	3.67611e+06	8.56414e+06	1.46965e+07	1.74718e+07	545560	1.22461e+06	173210	104067	104601	10498.3
Q92900	Regulator of nonsense transcripts 1 OS=Homo sapiens OX=9606 GN=UPF1 PE=1 SV=2	34	28	4.14897e+06	3.16823e+06	2.26046e+06	3.41336e+06	5.64463e+06	6.45798e+06	7.71549e+06	971124	509162	220523
P49915	GMP synthase [glutamine-hydrolyzing] OS=Homo sapiens OX=9606 GN=GMPS PE=1 SV=1	50	25	3.5798e+06	3.18324e+06	2.64894e+06	5.71375e+06	5.48585e+06	7.4285e+06	3.53855e+06	218841	18715.6	83397.9
P11021	Endoplasmic reticulum chaperone BiP OS=Homo sapiens OX=9606 GN=HSPA5 PE=1 SV=2	41	24	6.38811e+06	5.09479e+06	5.288e+06	6.71055e+06	1.25014e+07	9.89842e+06	1.3998e+07	1.42073e+06	664656	1.01586e+06
P11940	Polyadenylate-binding protein 1 OS=Homo sapiens OX=9606 GN=PABPC1 PE=1 SV=2	50	21	1.3063e+07	6.72114e+06	9.94456e+06	1.29867e+07	1.37576e+07	1.88039e+07	1.37767e+07	3.13676e+06	1.07641e+06	1.28729e+06
Q14739	Lamin-B receptor OS=Homo sapiens OX=9606 GN=LBR PE=1 SV=2	23	14	8.9698e+06	7.84108e+06	2.02352e+07	3.17056e+07	1.67932e+07	2.05502e+07	1.077e+07	66308.3	56433.6	96305.4
P0DMV9	Heat shock 70 kDa protein 1B OS=Homo sapiens OX=9606 GN=HSPA1B PE=1 SV=1	38	16	1.62515e+07	1.47035e+07	8.50311e+06	1.05432e+07	7.03977e+06	7.91399e+06	5.3156e+06	786176	1.06886e+06	970149
Q9BUF5	Tubulin beta-6 chain OS=Homo sapiens OX=9606 GN=TUBB6 PE=1 SV=1	60	8	119030	77484.4	634694	1.60071e+06	2.71831e+06	6.81036e+06	1.96742e+06	111897	2701.54	680
A8CG34	Nuclear envelope pore membrane protein POM 121C OS=Homo sapiens OX=9606 GN=POM121C PE=1 SV=3	18	4	660216	748820	411020	547508	709935	677034	253781	871.587	2701.54	12126.1
P57740	Nuclear pore complex protein Nup107 OS=Homo sapiens OX=9606 GN=NUP107 PE=1 SV=1	37	29	7.19952e+06	5.10813e+06	3.06007e+06	5.51622e+06	7.78124e+06	1.29348e+07	2.52573e+06	122698	172309	34860.4
Q5T8P6	RNA-binding protein 26 OS=Homo sapiens OX=9606 GN=RBM26 PE=1 SV=3	25	27	5.66191e+06	1.26607e+07	6.9786e+06	3.85284e+06	2.45609e+07	1.12704e+07	2.19609e+07	229744	494365	123607
Q86V48	Leucine zipper protein 1 OS=Homo sapiens OX=9606 GN=LUZP1 PE=1 SV=2	38	29	8.39729e+06	6.67967e+06	1.7044e+06	1.66107e+06	4.04085e+06	4.24367e+06	4.33208e+06	124634	96218.6	159465
P55795	Heterogeneous nuclear ribonucleoprotein H2 OS=Homo sapiens OX=9606 GN=HNRNPH2 PE=1 SV=1	32	6	4.57785e+06	4.6946e+06	7.26702e+06	5.6819e+06	3.64848e+06	2.04152e+06	6.15219e+06	236176	2701.54	61240
O14497	AT-rich interactive domain-containing protein 1A OS=Homo sapiens OX=9606 GN=ARID1A PE=1 SV=3	16	24	225238	164633	8.04921e+06	9.74645e+06	157479	371798	247087	18244.5	11997.1	115064
P12814	Alpha-actinin-1 OS=Homo sapiens OX=9606 GN=ACTN1 PE=1 SV=2	34	13	1.76945e+06	789241	1.71938e+06	1.82081e+06	1.46856e+06	2.84296e+06	2.16016e+06	281891	28052.7	198014
Q07666	KH domain-containing, RNA-binding, signal transduction-associated protein 1 OS=Homo sapiens OX=9606 GN=KHDRBS1 PE=1 SV=1	30	11	1.53599e+07	1.61511e+07	3.75524e+07	1.78009e+07	3.57922e+07	1.33844e+07	6.19214e+07	1.10101e+06	428004	295257
Q9NRA8	Eukaryotic translation initiation factor 4E transporter OS=Homo sapiens OX=9606 GN=EIF4ENIF1 PE=1 SV=2	36	19	5.77929e+06	2.46631e+06	838386	2.18467e+06	7.57009e+06	8.47442e+06	7.27512e+06	161131	150890	203373
O00571	ATP-dependent RNA helicase DDX3X OS=Homo sapiens OX=9606 GN=DDX3X PE=1 SV=3	39	22	6.31203e+06	5.55435e+06	5.13805e+06	7.10785e+06	8.82696e+06	1.30228e+07	1.32203e+07	855462	127106	213083
Q9UKX7	Nuclear pore complex protein Nup50 OS=Homo sapiens OX=9606 GN=NUP50 PE=1 SV=2	53	16	9.59322e+06	8.69126e+06	5.23517e+06	7.9387e+06	1.57854e+07	1.29546e+07	8.25253e+06	154617	170423	199243
Q9UBL3	Set1/Ash2 histone methyltransferase complex subunit ASH2 OS=Homo sapiens OX=9606 GN=ASH2L PE=1 SV=1	38	20	1.03132e+07	8.85626e+06	3.58269e+06	7.24029e+06	2.91883e+07	3.3561e+07	1.27722e+07	13665	47132.8	680
P15311	Ezrin OS=Homo sapiens OX=9606 GN=EZR PE=1 SV=4	45	17	1.39683e+07	1.20543e+07	8.04243e+06	1.07242e+07	2.42116e+06	6.21107e+06	2.92294e+06	1.46109e+06	1.31252e+06	2.04979e+06
P51114	Fragile X mental retardation syndrome-related protein 1 OS=Homo sapiens OX=9606 GN=FXR1 PE=1 SV=3	46	19	3.34265e+06	3.97469e+06	3.8104e+06	4.12365e+06	7.83845e+06	6.03782e+06	1.20293e+07	545697	5729.77	60166.5
Q9UQE7	Structural maintenance of chromosomes protein 3 OS=Homo sapiens OX=9606 GN=SMC3 PE=1 SV=2	28	28	5.56348e+06	6.51503e+06	2.29126e+06	3.64832e+06	4.41949e+06	5.00784e+06	2.14081e+06	285507	96670.1	245524
Q15029	116 kDa U5 small nuclear ribonucleoprotein component OS=Homo sapiens OX=9606 GN=EFTUD2 PE=1 SV=1	37	24	2.9877e+06	2.84713e+06	1.86695e+06	2.69966e+06	4.41753e+06	7.73049e+06	2.73026e+06	716045	279388	132387
P63104	14-3-3 protein zeta/delta OS=Homo sapiens OX=9606 GN=YWHAZ PE=1 SV=1	58	11	1.88827e+07	1.63912e+07	9.92557e+06	1.25925e+07	6.93008e+06	9.39901e+06	6.03163e+06	1.04233e+06	1.17787e+06	1.45125e+06
Q96HA1	Nuclear envelope pore membrane protein POM 121 OS=Homo sapiens OX=9606 GN=POM121 PE=1 SV=2	15	3	301140	81349.9	138916	294663	612635	256300	273422	871.587	2701.54	680
Q92973	Transportin-1 OS=Homo sapiens OX=9606 GN=TNPO1 PE=1 SV=2	28	15	4.77977e+06	3.51844e+06	2.1437e+06	3.27235e+06	6.37837e+06	7.14309e+06	4.5276e+06	457328	182644	146131
Q04726	Transducin-like enhancer protein 3 OS=Homo sapiens OX=9606 GN=TLE3 PE=1 SV=2	26	15	9.03239e+06	1.20655e+07	9.93195e+06	1.17655e+07	3.00359e+06	4.06624e+06	2.10091e+06	355546	72717.4	188138
Q8IXQ6	Poly [ADP-ribose] polymerase 9 OS=Homo sapiens OX=9606 GN=PARP9 PE=1 SV=2	34	24	420253	749949	1.05523e+07	1.098e+07	96942.5	257458	217103	2.01644e+06	1.87446e+07	2.01563e+07
O94916	Nuclear factor of activated T-cells 5 OS=Homo sapiens OX=9606 GN=NFAT5 PE=1 SV=1	16	16	3.23986e+06	2.85317e+06	1.30328e+06	1.71139e+06	8.95375e+06	1.46076e+07	7.015e+06	10353.1	61282.7	28929.9
Q8N3X1	Formin-binding protein 4 OS=Homo sapiens OX=9606 GN=FNBP4 PE=1 SV=3	24	18	1.77042e+06	1.83134e+06	537289	1.16788e+06	6.59806e+06	6.0772e+06	1.10114e+06	80710.6	211965	49288.9
Q9UMS4	Pre-mRNA-processing factor 19 OS=Homo sapiens OX=9606 GN=PRPF19 PE=1 SV=1	43	13	4.21571e+06	3.79889e+06	2.35581e+06	3.94049e+06	3.19125e+06	5.73378e+06	4.48359e+06	509703	14950.3	89636.7
P50402	Emerin OS=Homo sapiens OX=9606 GN=EMD PE=1 SV=1	54	14	4.38865e+07	4.29734e+07	3.53033e+07	4.06199e+07	5.01925e+07	5.46864e+07	4.16949e+07	231208	1.08755e+06	44903.2
O14980	Exportin-1 OS=Homo sapiens OX=9606 GN=XPO1 PE=1 SV=1	22	19	8.21314e+06	6.44426e+06	6.14695e+06	4.60879e+06	8.75448e+06	1.33335e+07	8.60584e+06	1.88659e+06	1.16223e+06	1.31464e+06
P07910	Heterogeneous nuclear ribonucleoproteins C1/C2 OS=Homo sapiens OX=9606 GN=HNRNPC PE=1 SV=4	40	15	3.87835e+07	4.02336e+07	3.74586e+07	3.77772e+07	6.0146e+07	5.74889e+07	8.90372e+07	1.02321e+07	2.52119e+06	2.21341e+06
Q00341	Vigilin OS=Homo sapiens OX=9606 GN=HDLBP PE=1 SV=2	25	22	1.93182e+06	1.86187e+06	1.74548e+06	1.93417e+06	2.6583e+06	5.27532e+06	5.25629e+06	745017	221408	126599
O75367	Core histone macro-H2A.1 OS=Homo sapiens OX=9606 GN=H2AFY PE=1 SV=4	48	10	5.90131e+06	6.05012e+06	6.24315e+06	7.4919e+06	2.53416e+06	4.13092e+06	3.38704e+06	993615	1.20275e+06	1.115e+06
Q9C075	Keratin, type I cytoskeletal 23 OS=Homo sapiens OX=9606 GN=KRT23 PE=1 SV=2	51	16	216932	279364	4.89131e+06	5.7038e+06	222196	296915	59927.5	53164	2701.54	1.17514e+06
O94776	Metastasis-associated protein MTA2 OS=Homo sapiens OX=9606 GN=MTA2 PE=1 SV=1	38	15	7.47682e+06	7.50008e+06	4.58485e+06	4.36982e+06	9.40356e+06	7.62315e+06	9.9411e+06	93405.8	18463.8	40006.1
Q6KC79	Nipped-B-like protein OS=Homo sapiens OX=9606 GN=NIPBL PE=1 SV=2	13	25	2.38068e+06	2.55406e+06	914415	1.56306e+06	3.87033e+06	5.00665e+06	1.26562e+06	10433.5	261157	12109.9
P35580	Myosin-10 OS=Homo sapiens OX=9606 GN=MYH10 PE=1 SV=3	14	13	1167.16	53973.3	962.238	999.147	227080	1.47708e+06	138273	313423	2701.54	680
Q9Y6Q9	Nuclear receptor coactivator 3 OS=Homo sapiens OX=9606 GN=NCOA3 PE=1 SV=1	25	23	5.03874e+06	3.69217e+06	2.9245e+06	3.59528e+06	2.93535e+06	1.67278e+06	3.43996e+06	53921	82447.5	68249.9
P53992	Protein transport protein Sec24C OS=Homo sapiens OX=9606 GN=SEC24C PE=1 SV=3	23	18	1.13226e+07	9.19139e+06	3.9598e+06	5.43115e+06	9.36907e+06	1.09071e+07	9.73726e+06	44820.8	319626	57093
Q14683	Structural maintenance of chromosomes protein 1A OS=Homo sapiens OX=9606 GN=SMC1A PE=1 SV=2	25	26	6.47895e+06	7.66912e+06	3.83521e+06	5.45016e+06	4.74657e+06	8.35645e+06	2.34053e+06	170531	247857	22234
O43390	Heterogeneous nuclear ribonucleoprotein R OS=Homo sapiens OX=9606 GN=HNRNPR PE=1 SV=1	36	18	1.09647e+07	8.11435e+06	9.21803e+06	8.74102e+06	8.13584e+06	5.70177e+06	1.29431e+07	1.11193e+06	386678	247993
Q6PJT7	Zinc finger CCCH domain-containing protein 14 OS=Homo sapiens OX=9606 GN=ZC3H14 PE=1 SV=1	43	19	3.95548e+06	5.26336e+06	6.03042e+06	4.37976e+06	8.25377e+06	5.05084e+06	7.84354e+06	185566	75909.3	463596
Q8ND56	Protein LSM14 homolog A OS=Homo sapiens OX=9606 GN=LSM14A PE=1 SV=3	36	13	2.50063e+07	1.61246e+07	4.91302e+06	1.20227e+07	3.05675e+07	5.62212e+07	4.05528e+07	45233.6	310353	61181.7
Q96AY4	Tetratricopeptide repeat protein 28 OS=Homo sapiens OX=9606 GN=TTC28 PE=1 SV=4	16	26	329640	373960	139080	270695	4.65241e+06	4.87692e+06	5.50244e+06	128351	46161.7	6005.97
P11586	C-1-tetrahydrofolate synthase, cytoplasmic OS=Homo sapiens OX=9606 GN=MTHFD1 PE=1 SV=3	36	26	3.99965e+06	2.65634e+06	5.95341e+06	1.10209e+07	4.89873e+06	1.11346e+07	7.55196e+06	580193	491827	852969
Q6FI13	Histone H2A type 2-A OS=Homo sapiens OX=9606 GN=HIST2H2AA3 PE=1 SV=3	58	3	2.63051e+07	2.7392e+07	2.49101e+07	3.98179e+07	2.63005e+07	4.37225e+07	4.02207e+07	7.76865e+06	4.05112e+06	5.38717e+06
Q15047	Histone-lysine N-methyltransferase SETDB1 OS=Homo sapiens OX=9606 GN=SETDB1 PE=1 SV=1	21	23	4.06206e+06	3.6766e+06	2.74238e+06	3.38059e+06	1.3339e+07	1.62327e+07	8.73543e+06	365788	50795.1	306845
Q8TEW0	Partitioning defective 3 homolog OS=Homo sapiens OX=9606 GN=PARD3 PE=1 SV=2	23	24	9.38129e+06	7.24904e+06	5.45429e+06	5.52415e+06	1.37658e+07	1.67493e+07	9.86053e+06	74649.8	52994.7	89412.5
Q16531	DNA damage-binding protein 1 OS=Homo sapiens OX=9606 GN=DDB1 PE=1 SV=1	23	21	3.73787e+06	4.12309e+06	2.57036e+06	2.46736e+06	5.25304e+06	7.83118e+06	6.02426e+06	144165	284297	239066
P29401	Transketolase OS=Homo sapiens OX=9606 GN=TKT PE=1 SV=3	43	17	6.98642e+06	4.6905e+06	3.14646e+06	5.05525e+06	6.22266e+06	9.59143e+06	6.87782e+06	510261	166758	161435
Q14974	Importin subunit beta-1 OS=Homo sapiens OX=9606 GN=KPNB1 PE=1 SV=2	27	19	5.91113e+06	3.79299e+06	2.53396e+06	4.43502e+06	7.87774e+06	1.65178e+07	3.46442e+06	797665	155130	169445
Q9H0D6	5'-3' exoribonuclease 2 OS=Homo sapiens OX=9606 GN=XRN2 PE=1 SV=1	26	18	3.27581e+06	3.10227e+06	5.05637e+06	4.40396e+06	2.6808e+06	3.65048e+06	4.3217e+06	672685	311356	580915
P46063	ATP-dependent DNA helicase Q1 OS=Homo sapiens OX=9606 GN=RECQL PE=1 SV=3	31	15	1.91158e+06	1.93287e+06	1.14706e+06	1.56613e+06	5.9784e+06	7.06737e+06	4.33305e+06	456142	155292	5952.42
O75083	WD repeat-containing protein 1 OS=Homo sapiens OX=9606 GN=WDR1 PE=1 SV=4	35	16	2.01453e+06	2.43944e+06	6.00441e+06	9.77727e+06	1.79087e+07	19846888	3.83286e+07	2.0446e+07	729896	1.83421e+07
Q7Z406	Myosin-14 OS=Homo sapiens OX=9606 GN=MYH14 PE=1 SV=2	16	22	1.00459e+06	967446	2.22855e+06	1.9055e+06	1.19112e+06	816532	647840	324567	174818	891647
P40763	Signal transducer and activator of transcription 3 OS=Homo sapiens OX=9606 GN=STAT3 PE=1 SV=2	32	17	636919	582255	654398	1.00221e+06	6.96686e+06	8.56923e+06	7.74768e+06	295138	2701.54	680
Q8TAQ2	SWI/SNF complex subunit SMARCC2 OS=Homo sapiens OX=9606 GN=SMARCC2 PE=1 SV=1	23	14	2.9438e+06	2.73789e+06	3.54024e+06	5.61372e+06	116188	323230	1079.14	13580.4	13421.9	1751.38
Q96PK6	RNA-binding protein 14 OS=Homo sapiens OX=9606 GN=RBM14 PE=1 SV=2	32	19	1.54674e+07	1.33076e+07	1.8363e+07	1.5577e+07	1.36441e+07	8.33203e+06	2.20973e+07	1.25701e+06	799700	988053
O15379	Histone deacetylase 3 OS=Homo sapiens OX=9606 GN=HDAC3 PE=1 SV=2	33	10	1.46101e+07	1.4666e+07	1.33548e+07	1.24906e+07	1.85338e+07	1.59128e+07	2.44304e+07	38225.2	110103	680
P36578	60S ribosomal protein L4 OS=Homo sapiens OX=9606 GN=RPL4 PE=1 SV=5	33	18	6.41186e+06	7.09637e+06	8.90832e+06	7.41613e+06	1.10189e+07	1.4831e+07	1.36841e+07	7.56582e+06	3.34181e+06	2.71249e+06
Q16576	Histone-binding protein RBBP7 OS=Homo sapiens OX=9606 GN=RBBP7 PE=1 SV=1	48	7	2.01566e+06	1.65931e+06	1.76221e+06	2.31757e+06	3.39655e+06	4.9129e+06	4.04938e+06	237704	40952.5	27464.8
Q7KZF4	Staphylococcal nuclease domain-containing protein 1 OS=Homo sapiens OX=9606 GN=SND1 PE=1 SV=1	36	23	3.14872e+06	3.08755e+06	1.83407e+06	2.26062e+06	4.09687e+06	6.56109e+06	4.99004e+06	1.53361e+06	625850	312021
P00338	L-lactate dehydrogenase A chain OS=Homo sapiens OX=9606 GN=LDHA PE=1 SV=2	46	15	1.90805e+07	1.09687e+07	3.35167e+06	4.83727e+06	3.06019e+06	4.98352e+06	2.5348e+06	869690	2.08763e+06	468783
Q9Y5B9	FACT complex subunit SPT16 OS=Homo sapiens OX=9606 GN=SUPT16H PE=1 SV=1	20	18	1.81869e+06	2.30485e+06	2.96707e+06	4.32507e+06	2.96741e+06	4.21506e+06	2.1145e+06	458029	79886	180761
P11216	Glycogen phosphorylase, brain form OS=Homo sapiens OX=9606 GN=PYGB PE=1 SV=5	32	20	2.90139e+06	1.51671e+06	1.13943e+06	2.45888e+06	4.89709e+06	8.35712e+06	6.67646e+06	767045	133754	85982.5
P68032	Actin, alpha cardiac muscle 1 OS=Homo sapiens OX=9606 GN=ACTC1 PE=1 SV=1	42	3	1.99573e+07	1.90325e+07	1.37696e+07	1.49597e+07	7.83201e+06	1.71757e+07	7.48411e+06	5.28719e+06	1.32792e+06	2.77927e+06
P04908	Histone H2A type 1-B/E OS=Homo sapiens OX=9606 GN=HIST1H2AB PE=1 SV=2	58	2	7.96045e+06	6.97635e+06	396305	7.17248e+06	328875	5.60164e+06	3.87717e+06	1.51394e+06	1.24279e+06	216671
P63010	AP-2 complex subunit beta OS=Homo sapiens OX=9606 GN=AP2B1 PE=1 SV=1	30	14	3.11131e+06	1.2045e+06	979767	1.97352e+06	1.20921e+06	5396258	1.27697e+06	278414	2701.54	42451.2
Q9C091	GREB1-like protein OS=Homo sapiens OX=9606 GN=GREB1L PE=1 SV=2	16	26	1.35324e+07	1.20485e+07	7.68934e+06	9.74772e+06	4.116e+06	2.85248e+06	4.93405e+06	676007	286656	1.33571e+06
P09211	Glutathione S-transferase P OS=Homo sapiens OX=9606 GN=GSTP1 PE=1 SV=2	60	7	3.73672e+06	2.76046e+06	4.24316e+06	9.2552e+06	1.65447e+06	3.37646e+06	1.50328e+06	211634	90636.7	550489
Q16555	Dihydropyrimidinase-related protein 2 OS=Homo sapiens OX=9606 GN=DPYSL2 PE=1 SV=1	55	19	1.41125e+07	8.01625e+06	1.13401e+06	1.77295e+06	2.46063e+06	3.39988e+06	2.40183e+06	94594.8	524451	127713
P19013	Keratin, type II cytoskeletal 4 OS=Homo sapiens OX=9606 GN=KRT4 PE=1 SV=4	40	13	6.26602e+06	785.607	197676	297659	861.73	680	1079.14	105139	450569	59253.3
P16144	Integrin beta-4 OS=Homo sapiens OX=9606 GN=ITGB4 PE=1 SV=5	17	23	8.79174e+06	4.7653e+06	3.05739e+06	4.97935e+06	457404	567295	678203	96909.1	687513	341727
Q15365	Poly(rC)-binding protein 1 OS=Homo sapiens OX=9606 GN=PCBP1 PE=1 SV=2	48	8	9.80701e+06	8.85422e+06	5.19755e+06	8.51768e+06	8.64055e+06	1.04381e+07	1.10226e+07	834401	351262	193114
P35222	Catenin beta-1 OS=Homo sapiens OX=9606 GN=CTNNB1 PE=1 SV=1	34	16	3.74627e+06	3.15291e+06	4.43091e+06	6.2394e+06	223142	572271	154078	26330.8	84030.3	178301
Q05193	Dynamin-1 OS=Homo sapiens OX=9606 GN=DNM1 PE=1 SV=2	25	7	2.66159e+06	944063	221862	294706	861.73	44313.4	1079.14	50818.1	156027	17293.3
O94964	Protein SOGA1 OS=Homo sapiens OX=9606 GN=SOGA1 PE=1 SV=2	22	27	2.70633e+06	3.3838e+06	309646	226922	5.78663e+06	4.72509e+06	9.98448e+06	61438.1	280813	25574.7
P18206	Vinculin OS=Homo sapiens OX=9606 GN=VCL PE=1 SV=4	29	21	7.02113e+06	3.71255e+06	7.39461e+06	7.00176e+06	5.46721e+06	7.78234e+06	4.82621e+06	573244	274759	585065
O60716	Catenin delta-1 OS=Homo sapiens OX=9606 GN=CTNND1 PE=1 SV=1	24	17	5.98274e+06	5.24618e+06	5.49303e+06	6.45547e+06	3.1279e+06	5.70678e+06	6.16144e+06	127838	114675	206037
P62258	14-3-3 protein epsilon OS=Homo sapiens OX=9606 GN=YWHAE PE=1 SV=1	57	15	5.86339e+06	3.18896e+06	3.01017e+06	3.69844e+06	8.2508e+06	1.2104e+07	7.65872e+06	1.42158e+06	3.55668e+06	759849
Q8N1F7	Nuclear pore complex protein Nup93 OS=Homo sapiens OX=9606 GN=NUP93 PE=1 SV=2	33	21	4.80064e+06	5.0956e+06	2.54316e+06	4.17879e+06	6.68824e+06	1.33433e+07	5.76464e+06	1.10493e+06	344158	290685
Q13625	Apoptosis-stimulating of p53 protein 2 OS=Homo sapiens OX=9606 GN=TP53BP2 PE=1 SV=2	24	18	3.1555e+06	2.38296e+06	1.2072e+06	1.48649e+06	4.46344e+06	4.61063e+06	3.54117e+06	12922.8	2701.54	163374
Q9H4G0	Band 4.1-like protein 1 OS=Homo sapiens OX=9606 GN=EPB41L1 PE=1 SV=2	32	19	3.32893e+06	3.65131e+06	4.77762e+06	5.01663e+06	1.40669e+06	1.00173e+06	1.57522e+06	21633.3	2701.54	109709
Q14847	LIM and SH3 domain protein 1 OS=Homo sapiens OX=9606 GN=LASP1 PE=1 SV=2	50	13	2.04243e+07	1.69907e+07	1.68473e+07	1.86288e+07	1.06331e+07	1.06274e+07	1.627e+07	547733	622256	786833
P09327	Villin-1 OS=Homo sapiens OX=9606 GN=VIL1 PE=1 SV=4	32	22	1.47534e+06	1.6594e+06	5.12796e+06	6.5126e+06	91415.8	680	114596	133974	103712	1.3723e+06
Q96ST3	Paired amphipathic helix protein Sin3a OS=Homo sapiens OX=9606 GN=SIN3A PE=1 SV=2	20	21	7.53032e+06	5.58983e+06	3.49035e+06	3.89389e+06	6.75941e+06	8.45342e+06	7.48763e+06	916573	1.47454e+06	1.1139e+06
Q14103	Heterogeneous nuclear ribonucleoprotein D0 OS=Homo sapiens OX=9606 GN=HNRNPD PE=1 SV=1	32	11	1.26259e+07	9.91933e+06	9.96972e+06	1.35424e+07	1.89368e+07	1.96464e+07	2.87061e+07	2.25853e+06	625541	578186
P11387	DNA topoisomerase 1 OS=Homo sapiens OX=9606 GN=TOP1 PE=1 SV=2	28	23	1.19763e+07	1.17654e+07	1.24811e+07	1.53784e+07	1.27453e+07	1.74712e+07	1.2521e+07	3.95476e+06	2.29794e+06	2.61349e+06
Q8TEQ6	Gem-associated protein 5 OS=Homo sapiens OX=9606 GN=GEMIN5 PE=1 SV=3	18	18	659267	426648	666019	530509	3.10438e+06	5.35926e+06	2.5362e+06	112839	369990	62926.8
O43143	Pre-mRNA-splicing factor ATP-dependent RNA helicase DHX15 OS=Homo sapiens OX=9606 GN=DHX15 PE=1 SV=2	35	21	1.30295e+07	8.0099e+06	6.30897e+06	1.8513e+07	7.24304e+06	9.3678e+06	5.92785e+06	718305	619135	159199
P33991	DNA replication licensing factor MCM4 OS=Homo sapiens OX=9606 GN=MCM4 PE=1 SV=5	31	17	3.2483e+06	2.51703e+06	2.98393e+06	3.30901e+06	4.88841e+06	6.43694e+06	6.37155e+06	329140	15792.5	21004.1
P08708	40S ribosomal protein S17 OS=Homo sapiens OX=9606 GN=RPS17 PE=1 SV=2	51	6	1.53968e+06	1.57214e+06	2.03859e+06	2.0269e+06	1.89524e+06	2.50815e+06	3.16398e+06	828279	92718.7	484841
Q9P2M7	Cingulin OS=Homo sapiens OX=9606 GN=CGN PE=1 SV=2	19	17	2.96346e+06	2.09649e+06	4.14863e+06	4.90607e+06	510386	31119.2	143851	66082.6	162936	76374.5
P04075	Fructose-bisphosphate aldolase A OS=Homo sapiens OX=9606 GN=ALDOA PE=1 SV=2	39	13	1.34641e+07	7.81031e+06	8.82921e+06	1.27952e+07	4.00489e+06	1.02226e+07	2.43329e+06	1.12446e+06	1.20858e+06	3.3191e+06
A5YKK6	CCR4-NOT transcription complex subunit 1 OS=Homo sapiens OX=9606 GN=CNOT1 PE=1 SV=2	12	24	6.1034e+06	2.48989e+06	1.93651e+06	3.60085e+06	3.60971e+06	6.05239e+06	3.81739e+06	176006	308257	152490
Q96J84	Kin of IRRE-like protein 1 OS=Homo sapiens OX=9606 GN=KIRREL1 PE=1 SV=2	33	17	1.79092e+06	965170	222440	350090	1.71408e+07	1.505e+07	1.02447e+07	871.587	4910.15	36412.4
P63241	Eukaryotic translation initiation factor 5A-1 OS=Homo sapiens OX=9606 GN=EIF5A PE=1 SV=2	40	11	4.55167e+06	3.44979e+06	4.52408e+06	5.7512e+06	8.84841e+06	1.49962e+07	1.18397e+07	1.02407e+06	180642	444503
Q14764	Major vault protein OS=Homo sapiens OX=9606 GN=MVP PE=1 SV=4	31	19	3.46992e+06	3.58974e+06	2.20341e+06	1.90072e+06	350348	870484	571960	34398.4	1.03637e+06	697174
P00558	Phosphoglycerate kinase 1 OS=Homo sapiens OX=9606 GN=PGK1 PE=1 SV=3	47	14	1.35759e+07	9.50622e+06	8.33487e+06	1.35092e+07	4.87303e+06	9.18718e+06	5.14708e+06	766280	925661	780538
Q12905	Interleukin enhancer-binding factor 2 OS=Homo sapiens OX=9606 GN=ILF2 PE=1 SV=2	45	14	4.17458e+06	4.44715e+06	4.15348e+06	4.56877e+06	8.14477e+06	9.48052e+06	9.15489e+06	1.68293e+06	308102	324129
P68104	Elongation factor 1-alpha 1 OS=Homo sapiens OX=9606 GN=EEF1A1 PE=1 SV=1	41	8	2.16716e+07	1.3499e+07	1.00253e+07	1.26685e+07	1.67025e+07	2.67485e+07	2.18363e+07	8.51295e+06	3.83793e+06	3.46751e+06
Q6ZS17	Rho family-interacting cell polarization regulator 1 OS=Homo sapiens OX=9606 GN=RIPOR1 PE=1 SV=1	18	15	1.70778e+06	850787	705967	1.64876e+06	5.65629e+06	4.98418e+06	9.4281e+06	93855.5	166105	70349.3
Q86YZ3	Hornerin OS=Homo sapiens OX=9606 GN=HRNR PE=1 SV=2	19	12	6.05838e+06	3.33019e+06	4.73451e+06	6.4205e+06	7.1004e+06	6.16886e+06	6.70765e+06	4.2127e+06	674871	2.07417e+06
Q12959	Disks large homolog 1 OS=Homo sapiens OX=9606 GN=DLG1 PE=1 SV=2	29	13	1.74544e+06	1.5395e+06	3.39711e+06	3.10882e+06	281740	469528	879301	35834.6	8598.35	45190.7
P52732	Kinesin-like protein KIF11 OS=Homo sapiens OX=9606 GN=KIF11 PE=1 SV=2	25	19	2.34025e+06	1.4985e+06	725569	1.13309e+06	5.07978e+06	4.3946e+06	2.74718e+06	387865	3.35191e+06	417790
Q9UDY2	Tight junction protein ZO-2 OS=Homo sapiens OX=9606 GN=TJP2 PE=1 SV=2	25	23	7.89519e+06	6.16382e+06	4.17788e+06	4.71979e+06	1.16322e+06	204967	133674	25967.3	150674	130971
Q9Y314	Nitric oxide synthase-interacting protein OS=Homo sapiens OX=9606 GN=NOSIP PE=1 SV=1	40	14	6.94232e+06	9.10154e+06	1.04967e+07	8.17314e+06	2.44814e+07	1.76269e+07	3.00948e+07	15865.3	40468.8	38344.7
Q9NR30	Nucleolar RNA helicase 2 OS=Homo sapiens OX=9606 GN=DDX21 PE=1 SV=5	34	20	3.96476e+06	3.78678e+06	2.98385e+06	4.29261e+06	5.76358e+06	6.50208e+06	6.39788e+06	883073	926736	1.35529e+06
P31946	14-3-3 protein beta/alpha OS=Homo sapiens OX=9606 GN=YWHAB PE=1 SV=3	63	8	5.6513e+06	5.04146e+06	3.71823e+06	5.32155e+06	3.60545e+06	4.31427e+06	2.89654e+06	245017	261515	405968
Q9NR12	PDZ and LIM domain protein 7 OS=Homo sapiens OX=9606 GN=PDLIM7 PE=1 SV=1	48	11	8.05023e+06	4.19063e+06	2.61171e+06	3.52461e+06	2.10321e+06	1.43364e+06	1.84702e+06	64054.4	43687.4	22769.4
P61964	WD repeat-containing protein 5 OS=Homo sapiens OX=9606 GN=WDR5 PE=1 SV=1	50	13	5.35389e+06	4.52811e+06	2.54888e+06	3.6102e+06	1.57059e+07	1.90047e+07	7.78708e+06	137363	819317	200864
P54886	Delta-1-pyrroline-5-carboxylate synthase OS=Homo sapiens OX=9606 GN=ALDH18A1 PE=1 SV=2	32	18	693800	868082	343073	1.59875e+06	2.60398e+06	4.67242e+06	1.05041e+06	969052	151490	94032.5
O00154	Cytosolic acyl coenzyme A thioester hydrolase OS=Homo sapiens OX=9606 GN=ACOT7 PE=1 SV=3	40	11	8.15877e+06	2.70018e+06	697880	1.78972e+06	4.94006e+06	6.01435e+06	9.6719e+06	32529.2	87478.6	41880.2
Q6ISB3	Grainyhead-like protein 2 homolog OS=Homo sapiens OX=9606 GN=GRHL2 PE=1 SV=1	38	17	199820	434352	4.10823e+06	5.24442e+06	360757	716864	679081	233006	138891	200312
O00425	Insulin-like growth factor 2 mRNA-binding protein 3 OS=Homo sapiens OX=9606 GN=IGF2BP3 PE=1 SV=2	31	12	4.71339e+06	2.91657e+06	1.79967e+06	3.29004e+06	6.48476e+06	1.15558e+07	1.00727e+07	629486	19919.4	164178
O95817	BAG family molecular chaperone regulator 3 OS=Homo sapiens OX=9606 GN=BAG3 PE=1 SV=3	43	19	4.46665e+06	2.43401e+06	1.49414e+06	2.76967e+06	6.7407e+06	8.47694e+06	7.81805e+06	33730.8	205841	680
P56470	Galectin-4 OS=Homo sapiens OX=9606 GN=LGALS4 PE=1 SV=1	42	13	7.17867e+06	7.75564e+06	7.78333e+06	7.75252e+06	967466	1.05699e+06	534340	58257.1	306829	491031
Q13492	Phosphatidylinositol-binding clathrin assembly protein OS=Homo sapiens OX=9606 GN=PICALM PE=1 SV=2	31	13	5.79832e+06	2.38533e+06	2.50595e+06	4.06968e+06	1.77007e+06	2.89447e+06	1.02075e+06	55243.8	94377.4	220497
P09429	High mobility group protein B1 OS=Homo sapiens OX=9606 GN=HMGB1 PE=1 SV=3	50	10	9.43638e+06	5.80107e+06	7.18068e+06	6.65515e+06	8.85253e+06	9.77081e+06	7.03392e+06	351288	2701.54	120247
Q7Z589	BRCA2-interacting transcriptional repressor EMSY OS=Homo sapiens OX=9606 GN=EMSY PE=1 SV=2	19	15	1.70494e+06	1.79909e+06	502012	1.61928e+06	3.63502e+06	2.16987e+06	4.74102e+06	11716.9	4904.76	11875.5
Q15366	Poly(rC)-binding protein 2 OS=Homo sapiens OX=9606 GN=PCBP2 PE=1 SV=1	35	5	6.67794e+06	5.55134e+06	4.34671e+06	6.40414e+06	6.3271e+06	8.70094e+06	6.74575e+06	894031	319238	271141
Q9Y265	RuvB-like 1 OS=Homo sapiens OX=9606 GN=RUVBL1 PE=1 SV=1	42	15	2.6634e+06	2.3865e+06	2.42657e+06	3.64524e+06	6.64828e+06	1.15108e+07	7.18632e+06	1.12284e+06	298270	239230
O95239	Chromosome-associated kinesin KIF4A OS=Homo sapiens OX=9606 GN=KIF4A PE=1 SV=3	20	21	4.51971e+06	3.96382e+06	2.43601e+06	3.91721e+06	5.66251e+06	5.40729e+06	4.85099e+06	208563	89349.4	60667.7
Q96I24	Far upstream element-binding protein 3 OS=Homo sapiens OX=9606 GN=FUBP3 PE=1 SV=2	43	16	7.00486e+06	4.04871e+06	3.79967e+06	5.20954e+06	7.9728e+06	8.51272e+06	1.07156e+07	243836	17718.6	28009.7
Q9H6S0	3'-5' RNA helicase YTHDC2 OS=Homo sapiens OX=9606 GN=YTHDC2 PE=1 SV=2	15	16	1.33636e+06	907329	637228	1.03371e+06	2.83945e+06	3.71286e+06	2.38045e+06	871.587	289984	680
P38159	RNA-binding motif protein, X chromosome OS=Homo sapiens OX=9606 GN=RBMX PE=1 SV=3	33	14	1.91579e+07	1.69747e+07	2.19402e+07	1.93567e+07	1.9856e+07	1.42399e+07	3.54829e+07	3.14505e+06	1.6248e+06	893750
Q13310	Polyadenylate-binding protein 4 OS=Homo sapiens OX=9606 GN=PABPC4 PE=1 SV=1	28	6	1.01087e+06	393545	296716	415346	1.06468e+06	1.76188e+06	1.11177e+06	355893	19909.3	12875.6
Q9BY77	Polymerase delta-interacting protein 3 OS=Homo sapiens OX=9606 GN=POLDIP3 PE=1 SV=2	40	11	2.43023e+06	3.95173e+06	8.67394e+06	3.69448e+06	9.52162e+06	3.21973e+06	9.31898e+06	83799.9	256080	680
P33993	DNA replication licensing factor MCM7 OS=Homo sapiens OX=9606 GN=MCM7 PE=1 SV=4	34	20	1.23984e+06	789429	594831	2.00941e+06	4.99757e+06	7.92085e+06	6.98967e+06	684300	145354	42576.4
O75717	WD repeat and HMG-box DNA-binding protein 1 OS=Homo sapiens OX=9606 GN=WDHD1 PE=1 SV=1	20	17	1.57352e+06	1.6963e+06	2.09614e+06	3.55723e+06	3.7219e+06	3.913e+06	3.60961e+06	100024	191915	25082.4
Q01844	RNA-binding protein EWS OS=Homo sapiens OX=9606 GN=EWSR1 PE=1 SV=1	16	8	5.36084e+06	4.7924e+06	8.35285e+06	6.66385e+06	5.82037e+06	3.09991e+06	7.80558e+06	241500	1.0025e+06	89134.7
Q15436	Protein transport protein Sec23A OS=Homo sapiens OX=9606 GN=SEC23A PE=1 SV=2	24	10	2.87592e+06	1.34573e+06	834510	1.65956e+06	1.92162e+06	3.64532e+06	1.04187e+06	151570	58782.5	172119
P11388	DNA topoisomerase 2-alpha OS=Homo sapiens OX=9606 GN=TOP2A PE=1 SV=3	17	14	528643	429090	70082.5	571523	1.42567e+06	2.28415e+06	903080	218120	91534	103855
P49756	RNA-binding protein 25 OS=Homo sapiens OX=9606 GN=RBM25 PE=1 SV=3	24	15	4.22113e+06	4.14468e+06	3.40769e+06	4.36622e+06	9.1907e+06	6.8689e+06	1.09909e+07	735929	431935	338481
P16615	Sarcoplasmic/endoplasmic reticulum calcium ATPase 2 OS=Homo sapiens OX=9606 GN=ATP2A2 PE=1 SV=1	26	19	5.93421e+06	6.04662e+06	7.28343e+06	1.10155e+07	1.65704e+06	3.15711e+06	904564	12876.4	13467.5	255021
Q8IY67	Ribonucleoprotein PTB-binding 1 OS=Homo sapiens OX=9606 GN=RAVER1 PE=1 SV=1	40	15	913261	1.07348e+06	1.34731e+06	1.04282e+06	4.13034e+06	2.81872e+06	5.198e+06	145876	76101.9	8737.5
Q5SW79	Centrosomal protein of 170 kDa OS=Homo sapiens OX=9606 GN=CEP170 PE=1 SV=1	16	16	2.39217e+06	887221	113448	115916	2.73092e+06	3.78915e+06	4.52763e+06	232444	74716	11437
P26038	Moesin OS=Homo sapiens OX=9606 GN=MSN PE=1 SV=3	36	12	2.0581e+06	1.85442e+06	962.238	999.147	1.47168e+06	2.32457e+06	1.41548e+06	791154	145408	680
P56192	Methionine--tRNA ligase, cytoplasmic OS=Homo sapiens OX=9606 GN=MARS PE=1 SV=2	26	17	4.52767e+06	4.10636e+06	4.89878e+06	5.33502e+06	2.49209e+06	4.33915e+06	2.72379e+06	139963	163117	142048
P09525	Annexin A4 OS=Homo sapiens OX=9606 GN=ANXA4 PE=1 SV=4	47	17	1.97572e+07	1.98239e+07	1.54252e+07	2.03794e+07	1.06851e+06	1.31481e+06	1.48206e+06	64967.8	827060	1.28229e+06
Q04695	Keratin, type I cytoskeletal 17 OS=Homo sapiens OX=9606 GN=KRT17 PE=1 SV=2	31	3	246891	47850.9	693742	717969	128684	112598	70651	212864	47939.4	124491
Q99873	Protein arginine N-methyltransferase 1 OS=Homo sapiens OX=9606 GN=PRMT1 PE=1 SV=3	42	12	2.96259e+06	2.6781e+06	1.77775e+06	2.71249e+06	1.00699e+07	1.30651e+07	1.11672e+07	1.24976e+06	70115.4	75862.5
Q13283	Ras GTPase-activating protein-binding protein 1 OS=Homo sapiens OX=9606 GN=G3BP1 PE=1 SV=1	41	12	1.4762e+06	895752	1.13595e+06	1.83176e+06	2.24701e+06	4.34331e+06	3.60157e+06	1.28532e+06	302235	192741
O60885	Bromodomain-containing protein 4 OS=Homo sapiens OX=9606 GN=BRD4 PE=1 SV=2	17	15	2.79786e+06	3.48282e+06	1.02688e+06	1.37695e+06	5.76426e+06	7.91623e+06	3.18817e+06	41291.2	121420	680
P62701	40S ribosomal protein S4, X isoform OS=Homo sapiens OX=9606 GN=RPS4X PE=1 SV=2	46	15	2.07115e+07	1.71358e+07	1.99761e+07	2.14939e+07	2.60703e+07	3.90833e+07	2.98903e+07	1.49338e+07	7.23499e+06	9.50841e+06
P31689	DnaJ homolog subfamily A member 1 OS=Homo sapiens OX=9606 GN=DNAJA1 PE=1 SV=2	32	8	1.719e+06	990563	1.09336e+06	1.53546e+06	1.91135e+06	2.78947e+06	2.96385e+06	161981	22428.5	25011.9
P17931	Galectin-3 OS=Homo sapiens OX=9606 GN=LGALS3 PE=1 SV=5	32	8	7.98472e+06	7.62413e+06	2.14401e+07	2.29103e+07	2.99751e+06	5.14613e+06	2.46259e+06	267155	475625	1.1043e+06
P23526	Adenosylhomocysteinase OS=Homo sapiens OX=9606 GN=AHCY PE=1 SV=4	37	14	1.08435e+07	9.23721e+06	7.78777e+06	9.25338e+06	9.41522e+06	1.31822e+07	8.66787e+06	1.4335e+06	622299	826798
P42330	Aldo-keto reductase family 1 member C3 OS=Homo sapiens OX=9606 GN=AKR1C3 PE=1 SV=4	47	8	3.28451e+06	3.22552e+06	2.43688e+06	4.64391e+06	586361	1.63286e+06	863581	149229	27233.7	183462
Q9BWN1	Proline-rich protein 14 OS=Homo sapiens OX=9606 GN=PRR14 PE=1 SV=1	36	12	2.17584e+06	3.8868e+06	3.0923e+06	3.09214e+06	5.13239e+06	3.41341e+06	2.42681e+06	871.587	26908.4	680
Q99569	Plakophilin-4 OS=Homo sapiens OX=9606 GN=PKP4 PE=1 SV=2	25	20	2.67056e+06	1.79679e+06	894812	588031	5.28562e+06	4.11233e+06	4.02502e+06	39417.3	58151	100854
Q9Y230	RuvB-like 2 OS=Homo sapiens OX=9606 GN=RUVBL2 PE=1 SV=3	48	18	2.33756e+06	1.61659e+06	1.46241e+06	3.2234e+06	6.40882e+06	1.349e+07	6.32899e+06	1.27377e+06	226186	172350
Q14240	Eukaryotic initiation factor 4A-II OS=Homo sapiens OX=9606 GN=EIF4A2 PE=1 SV=2	36	3	195101	61952.2	92279.3	417877	499395	724253	776659	312274	11280.6	20995.7
P51532	Transcription activator BRG1 OS=Homo sapiens OX=9606 GN=SMARCA4 PE=1 SV=2	13	18	1.97296e+06	1.75192e+06	2.53906e+06	5.75414e+06	1.49327e+06	1.79989e+06	462991	130221	175297	101018
P55072	Transitional endoplasmic reticulum ATPase OS=Homo sapiens OX=9606 GN=VCP PE=1 SV=4	29	17	2.91691e+06	1.85616e+06	656426	1.71391e+06	1.76244e+06	6.42617e+06	1.04919e+06	441051	197070	65262.2
P61247	40S ribosomal protein S3a OS=Homo sapiens OX=9606 GN=RPS3A PE=1 SV=2	48	13	7.48717e+06	6.24395e+06	6.9098e+06	9.10169e+06	8.94862e+06	1.35295e+07	1.19236e+07	6.20351e+06	3.6804e+06	4.62695e+06
Q13435	Splicing factor 3B subunit 2 OS=Homo sapiens OX=9606 GN=SF3B2 PE=1 SV=2	28	18	3.75791e+06	2.99591e+06	1.38592e+06	2.35158e+06	3.31349e+06	5.89318e+06	3.27412e+06	622806	93788.7	79622
P01024	Complement C3 OS=Homo sapiens OX=9606 GN=C3 PE=1 SV=2	9	13	3.65913e+07	2.85668e+07	2.81205e+07	3.36568e+07	3.40658e+07	2.78474e+07	4.6869e+07	7.62025e+06	6.66387e+06	9.3722e+06
Q8IUE6	Histone H2A type 2-B OS=Homo sapiens OX=9606 GN=HIST2H2AB PE=1 SV=3	58	3	1.00901e+07	9.89864e+06	5.66141e+06	9.41849e+06	3.92663e+06	7.00688e+06	6.76059e+06	907963	1.78622e+06	829487
O60907	F-box-like/WD repeat-containing protein TBL1X OS=Homo sapiens OX=9606 GN=TBL1X PE=1 SV=3	31	8	1.74976e+06	1.66007e+06	568722	803820	836251	1.5789e+06	756036	377696	230341	227761
Q15717	ELAV-like protein 1 OS=Homo sapiens OX=9606 GN=ELAVL1 PE=1 SV=2	45	12	8.45612e+06	4.86898e+06	7.03657e+06	6.15661e+06	1.07729e+07	1.48534e+07	2.68459e+07	1.2855e+06	361866	102068
Q9UHX1	Poly(U)-binding-splicing factor PUF60 OS=Homo sapiens OX=9606 GN=PUF60 PE=1 SV=1	36	15	2.67966e+06	1.84457e+06	1.31499e+06	2.22465e+06	4.33563e+06	5.74622e+06	3.89728e+06	512560	167093	65814.7
P27694	Replication protein A 70 kDa DNA-binding subunit OS=Homo sapiens OX=9606 GN=RPA1 PE=1 SV=2	36	14	3.06615e+06	2.68354e+06	1.07564e+06	2.32599e+06	4.16703e+06	5.37433e+06	4.46501e+06	327562	2701.54	79315.5
Q14697	Neutral alpha-glucosidase AB OS=Homo sapiens OX=9606 GN=GANAB PE=1 SV=3	27	17	2.98404e+06	2.84077e+06	1.59569e+06	2.31528e+06	527213	1.88859e+06	281081	54770.3	64793.3	29153.4
Q9UQ80	Proliferation-associated protein 2G4 OS=Homo sapiens OX=9606 GN=PA2G4 PE=1 SV=3	37	14	2.65223e+06	2.1289e+06	3.32194e+06	4.95529e+06	1.9011e+06	3.61178e+06	2.21777e+06	1.23919e+06	577687	820290
Q15773	Myeloid leukemia factor 2 OS=Homo sapiens OX=9606 GN=MLF2 PE=1 SV=1	44	7	1.07374e+06	971936	771284	870520	4.27756e+06	4.56154e+06	6.69504e+06	68803.3	40908.5	12806.6
Q9UHD8	Septin-9 OS=Homo sapiens OX=9606 GN=SEPT9 PE=1 SV=2	35	15	5.38921e+06	4.01086e+06	3.11023e+06	3.92137e+06	3.3297e+06	4.42906e+06	4.75881e+06	356128	166727	175940
P07237	Protein disulfide-isomerase OS=Homo sapiens OX=9606 GN=P4HB PE=1 SV=3	44	17	7.03621e+06	3.59976e+06	3.51957e+06	4.12417e+06	3.4545e+06	5.53955e+06	3.01526e+06	125996	48681.8	53447.7
P40227	T-complex protein 1 subunit zeta OS=Homo sapiens OX=9606 GN=CCT6A PE=1 SV=3	33	13	1.43939e+06	1.15525e+06	654771	1.05297e+06	1.20502e+06	2.62969e+06	2.86479e+06	728087	348870	513227
O60341	Lysine-specific histone demethylase 1A OS=Homo sapiens OX=9606 GN=KDM1A PE=1 SV=2	24	14	1.88261e+06	1.58291e+06	855687	1.69791e+06	2.02984e+06	3.51333e+06	1.3745e+06	45907.2	79877.3	680
Q9UQ16	Dynamin-3 OS=Homo sapiens OX=9606 GN=DNM3 PE=1 SV=4	16	1	75011.2	94836.3	59618.8	999.147	169253	156653	181246	871.587	2701.54	680
P62826	GTP-binding nuclear protein Ran OS=Homo sapiens OX=9606 GN=RAN PE=1 SV=3	40	11	2.30316e+07	2.18874e+07	2.42811e+07	2.9256e+07	2.53923e+07	3.54866e+07	1.86203e+07	6.50669e+06	2.22851e+06	5.2301e+06
Q9BX40	Protein LSM14 homolog B OS=Homo sapiens OX=9606 GN=LSM14B PE=1 SV=1	46	9	1.0001e+07	5.7756e+06	2.70538e+06	4.587e+06	6.52204e+06	8.10698e+06	7.28157e+06	118484	141848	50400.2
Q9UHB6	LIM domain and actin-binding protein 1 OS=Homo sapiens OX=9606 GN=LIMA1 PE=1 SV=1	29	16	2.09858e+06	2.26376e+06	5.25074e+06	4.18893e+06	1.49365e+06	2.36933e+06	2.70081e+06	545858	87577	602843
P62917	60S ribosomal protein L8 OS=Homo sapiens OX=9606 GN=RPL8 PE=1 SV=2	46	11	1.36956e+07	1.31842e+07	1.54677e+07	1.78108e+07	2.86072e+07	2.80438e+07	2.77076e+07	1.75416e+07	5.35258e+06	1.00221e+07
P50990	T-complex protein 1 subunit theta OS=Homo sapiens OX=9606 GN=CCT8 PE=1 SV=4	40	19	3.30136e+06	1.91341e+06	2.1522e+06	2.27272e+06	4.68804e+06	6.90888e+06	6.17094e+06	1.27689e+06	938667	514424
P23396	40S ribosomal protein S3 OS=Homo sapiens OX=9606 GN=RPS3 PE=1 SV=2	61	15	1.23259e+07	1.29322e+07	1.45171e+07	1.57181e+07	1.91384e+07	2.62812e+07	2.10103e+07	1.0102e+07	2.57526e+06	4.5276e+06
P27348	14-3-3 protein theta OS=Homo sapiens OX=9606 GN=YWHAQ PE=1 SV=1	44	6	2.6787e+06	2.00705e+06	1.31737e+06	1.66772e+06	4.67133e+06	5.85596e+06	3.53764e+06	401776	42990.4	70401.4
Q13148	TAR DNA-binding protein 43 OS=Homo sapiens OX=9606 GN=TARDBP PE=1 SV=1	26	8	8.06386e+06	6.5929e+06	7.27894e+06	7.9234e+06	1.23969e+07	9.29352e+06	1.78795e+07	1.08576e+06	319090	275518
Q99459	Cell division cycle 5-like protein OS=Homo sapiens OX=9606 GN=CDC5L PE=1 SV=2	28	14	3.23309e+06	1.25911e+06	3.22156e+06	1.38388e+06	2.43793e+06	2.7498e+06	1.64272e+06	110069	30973.6	5532.64
P21796	Voltage-dependent anion-selective channel protein 1 OS=Homo sapiens OX=9606 GN=VDAC1 PE=1 SV=2	55	10	3.30875e+06	7.508e+06	5.26312e+06	4.2943e+06	4.56974e+06	6.58237e+06	608033	1.18548e+06	446552	357016
Q01105	Protein SET OS=Homo sapiens OX=9606 GN=SET PE=1 SV=3	31	5	4.0258e+06	3.41373e+06	2.4918e+06	3.57837e+06	1.05483e+07	1.97387e+07	7.78943e+06	872209	115590	157845
Q7Z3K3	Pogo transposable element with ZNF domain OS=Homo sapiens OX=9606 GN=POGZ PE=1 SV=2	14	15	1.85528e+06	1.92152e+06	675605	766444	4.17808e+06	3.80953e+06	3.71264e+06	20411.4	338884	8803.74
P34932	Heat shock 70 kDa protein 4 OS=Homo sapiens OX=9606 GN=HSPA4 PE=1 SV=4	26	14	1.68317e+06	1.07302e+06	941303	1.13323e+06	2.18918e+06	3.97225e+06	911485	247641	49379.6	161468
Q99959	Plakophilin-2 OS=Homo sapiens OX=9606 GN=PKP2 PE=1 SV=2	27	17	2.67651e+06	1.9338e+06	4.45601e+06	2.58002e+06	696140	456771	194801	22446.7	399654	2.08628e+06
Q1KMD3	Heterogeneous nuclear ribonucleoprotein U-like protein 2 OS=Homo sapiens OX=9606 GN=HNRNPUL2 PE=1 SV=1	24	17	7.14339e+06	6.692e+06	6.23269e+06	6.55134e+06	2.30437e+06	3.84347e+06	5.15639e+06	477817	519051	278019
P62937	Peptidyl-prolyl cis-trans isomerase A OS=Homo sapiens OX=9606 GN=PPIA PE=1 SV=2	32	8	6.53964e+07	5.46546e+07	2.70936e+07	3.22203e+07	3.78478e+07	5.70321e+07	3.62935e+07	4.0818e+06	1.50148e+06	1.23392e+06
O95573	Long-chain-fatty-acid--CoA ligase 3 OS=Homo sapiens OX=9606 GN=ACSL3 PE=1 SV=3	32	15	1.99355e+06	2.13662e+06	2.10542e+06	2.45427e+06	3.00641e+06	3.70547e+06	2.45117e+06	8993.66	2701.54	11595.9
Q13547	Histone deacetylase 1 OS=Homo sapiens OX=9606 GN=HDAC1 PE=1 SV=1	29	6	1.26216e+06	2.28821e+06	701367	1.36933e+06	1.84712e+06	3.30811e+06	1.95472e+06	115699	48325.5	26250.4
O95602	DNA-directed RNA polymerase I subunit RPA1 OS=Homo sapiens OX=9606 GN=POLR1A PE=1 SV=2	16	19	2.0423e+06	1.56535e+06	1.14681e+06	1.80026e+06	2.58956e+06	2.28973e+06	3.28674e+06	871.587	30003.2	14821.6
Q7Z2K6	Endoplasmic reticulum metallopeptidase 1 OS=Homo sapiens OX=9606 GN=ERMP1 PE=1 SV=2	16	10	122042	87293.5	305768	867982	1.89524e+06	4.67436e+06	1.19759e+06	26456.1	159424	6873.55
P01834	Immunoglobulin kappa constant OS=Homo sapiens OX=9606 GN=IGKC PE=1 SV=2	50	5	3.75136e+06	2.77269e+06	3.0951e+06	2.71961e+06	3.04517e+06	2.50122e+06	4.72734e+06	2.28812e+06	565624	1.42022e+06
Q9BZZ5	Apoptosis inhibitor 5 OS=Homo sapiens OX=9606 GN=API5 PE=1 SV=3	27	14	1.99258e+06	2.70377e+06	3.0874e+06	2.72609e+06	3.84193e+06	2.42807e+06	3.40353e+06	227187	65212.3	10900.8
Q9BW27	Nuclear pore complex protein Nup85 OS=Homo sapiens OX=9606 GN=NUP85 PE=1 SV=1	22	11	1.8626e+06	1.4904e+06	561688	1.22557e+06	2.34703e+06	3.45017e+06	952053	871.587	22520.3	680
Q99729	Heterogeneous nuclear ribonucleoprotein A/B OS=Homo sapiens OX=9606 GN=HNRNPAB PE=1 SV=2	23	9	1.64323e+07	1.5346e+07	1.57242e+07	2.02882e+07	1.63361e+07	1.54409e+07	2.62219e+07	1.92124e+06	419527	421062
Q8WXF1	Paraspeckle component 1 OS=Homo sapiens OX=9606 GN=PSPC1 PE=1 SV=1	29	12	5.1591e+06	4.54777e+06	4.90559e+06	5.08071e+06	5.51802e+06	6.7541e+06	9.54225e+06	397881	99052.1	82310.5
P35221	Catenin alpha-1 OS=Homo sapiens OX=9606 GN=CTNNA1 PE=1 SV=1	23	16	1.97318e+06	1.43637e+06	3.08661e+06	3.22747e+06	354378	389532	237871	35198.2	2701.54	233411
Q14247	Src substrate cortactin OS=Homo sapiens OX=9606 GN=CTTN PE=1 SV=2	29	13	6.25645e+06	5.94516e+06	2.12561e+06	2.46361e+06	1.49974e+06	1.69462e+06	3.94102e+06	871.587	68110.4	214836
P61204	ADP-ribosylation factor 3 OS=Homo sapiens OX=9606 GN=ARF3 PE=1 SV=2	52	5	1.42607e+06	1.39769e+06	1.14314e+06	1.57983e+06	543953	1.16067e+06	379202	83267.7	44544.8	98225.6
Q9Y2W1	Thyroid hormone receptor-associated protein 3 OS=Homo sapiens OX=9606 GN=THRAP3 PE=1 SV=2	20	13	3.66548e+06	3.68991e+06	2.44483e+06	2.99487e+06	8.66216e+06	8.79986e+06	8.87587e+06	1.09429e+06	218983	422951
Q7L014	Probable ATP-dependent RNA helicase DDX46 OS=Homo sapiens OX=9606 GN=DDX46 PE=1 SV=2	23	21	3.38066e+06	2.35882e+06	848768	1.7428e+06	5.91221e+06	8.64762e+06	5.127e+06	656140	249659	779617
Q9BUJ2	Heterogeneous nuclear ribonucleoprotein U-like protein 1 OS=Homo sapiens OX=9606 GN=HNRNPUL1 PE=1 SV=2	23	16	4.80199e+06	4.44386e+06	6.19275e+06	6.1813e+06	5.25241e+06	4.39412e+06	7.04816e+06	236318	185575	156860
Q9UKM9	RNA-binding protein Raly OS=Homo sapiens OX=9606 GN=RALY PE=1 SV=1	66	15	1.17049e+07	1.01014e+07	7.37275e+06	8.83959e+06	7.48874e+06	5.80973e+06	9.47457e+06	2.24159e+06	1.15303e+06	1.20649e+06
P08865	40S ribosomal protein SA OS=Homo sapiens OX=9606 GN=RPSA PE=1 SV=4	40	9	2.69107e+06	2.59526e+06	2.55533e+06	3.91585e+06	3.34839e+06	7.03888e+06	6.53203e+06	2.52358e+06	748191	729952
O15160	DNA-directed RNA polymerases I and III subunit RPAC1 OS=Homo sapiens OX=9606 GN=POLR1C PE=1 SV=1	34	8	4.47365e+06	4.13868e+06	4.07828e+06	4.03423e+06	7.13569e+06	5.70966e+06	9.45402e+06	99526.4	43099.5	18641.2
Q15019	Septin-2 OS=Homo sapiens OX=9606 GN=SEPT2 PE=1 SV=1	41	9	2.34694e+06	1.26369e+06	1.3709e+06	1.37597e+06	1.2547e+06	2.04947e+06	1.15946e+06	260036	159178	172935
P52292	Importin subunit alpha-1 OS=Homo sapiens OX=9606 GN=KPNA2 PE=1 SV=1	35	11	1.98359e+06	908160	624259	1.07871e+06	4.98781e+06	7.17582e+06	4.52614e+06	681836	109660	266897
P22087	rRNA 2'-O-methyltransferase fibrillarin OS=Homo sapiens OX=9606 GN=FBL PE=1 SV=2	43	11	1.6904e+06	2.09953e+06	2.89046e+06	2.56171e+06	5.64393e+06	4.57465e+06	5.11951e+06	525628	1.10261e+06	2.00884e+06
Q5BKZ1	DBIRD complex subunit ZNF326 OS=Homo sapiens OX=9606 GN=ZNF326 PE=1 SV=2	30	11	1.34036e+06	1.44836e+06	2.03521e+06	1.42771e+06	4.5513e+06	3.90058e+06	6.56345e+06	382747	230982	160415
P14625	Endoplasmin OS=Homo sapiens OX=9606 GN=HSP90B1 PE=1 SV=1	26	14	2.24286e+06	2.23209e+06	1.30616e+06	2.08649e+06	549578	1.8986e+06	166542	604777	757398	789843
P35240	Merlin OS=Homo sapiens OX=9606 GN=NF2 PE=1 SV=1	28	13	53283.4	185899	962.238	49285.2	2.47196e+06	1.92576e+06	2.06884e+06	871.587	2701.54	6833.12
Q92804	TATA-binding protein-associated factor 2N OS=Homo sapiens OX=9606 GN=TAF15 PE=1 SV=1	19	4	848139	874786	1.13657e+06	893184	921424	554997	1.82339e+06	39928.9	2701.54	29907.2
Q9UQR1	Zinc finger protein 148 OS=Homo sapiens OX=9606 GN=ZNF148 PE=1 SV=2	18	11	1.76514e+06	948711	1.2825e+06	1.10448e+06	2.17942e+06	1.36917e+06	1.09177e+06	871.587	2701.54	680
P54819	Adenylate kinase 2, mitochondrial OS=Homo sapiens OX=9606 GN=AK2 PE=1 SV=2	54	10	6.87665e+06	7.22216e+06	2.21252e+06	3.79584e+06	2.738e+06	4.48418e+06	1.14984e+06	38510	59092.8	680
P23588	Eukaryotic translation initiation factor 4B OS=Homo sapiens OX=9606 GN=EIF4B PE=1 SV=2	28	12	1.71019e+07	1.21931e+07	1.67884e+07	1.57074e+07	5.41759e+06	6.25783e+06	8.29575e+06	488602	311788	307410
Q9Y6M1	Insulin-like growth factor 2 mRNA-binding protein 2 OS=Homo sapiens OX=9606 GN=IGF2BP2 PE=1 SV=2	34	14	1.74e+06	1.10984e+06	866187	1.84458e+06	2.8545e+06	4.47972e+06	4.22117e+06	300992	30258	19891.3
Q9UHR4	Brain-specific angiogenesis inhibitor 1-associated protein 2-like protein 1 OS=Homo sapiens OX=9606 GN=BAIAP2L1 PE=1 SV=2	47	16	5.65133e+06	4.27109e+06	841054	623805	349429	440259	225518	8543.94	305488	106935
P10809	60 kDa heat shock protein, mitochondrial OS=Homo sapiens OX=9606 GN=HSPD1 PE=1 SV=2	30	13	880539	642394	364396	652028	627743	2.0497e+06	204368	1.08491e+06	309312	146101
O75152	Zinc finger CCCH domain-containing protein 11A OS=Homo sapiens OX=9606 GN=ZC3H11A PE=1 SV=3	22	13	2.49063e+06	3.80042e+06	4.19381e+06	2.54596e+06	4.5514e+06	2.11943e+06	3.6541e+06	57456.9	3.20069e+06	680
Q14157	Ubiquitin-associated protein 2-like OS=Homo sapiens OX=9606 GN=UBAP2L PE=1 SV=2	20	12	2.4462e+06	956129	800157	1.6389e+06	2.21835e+06	3.43898e+06	3.73886e+06	408767	60905.8	85519
Q92925	SWI/SNF-related matrix-associated actin-dependent regulator of chromatin subfamily D member 2 OS=Homo sapiens OX=9606 GN=SMARCD2 PE=1 SV=3	33	11	1.6424e+06	1.83903e+06	3.24815e+06	5.09238e+06	490558	306995	108317	51529.1	53457.3	146189
P61981	14-3-3 protein gamma OS=Homo sapiens OX=9606 GN=YWHAG PE=1 SV=2	50	6	2.76298e+06	1.86814e+06	966744	2.40237e+06	2.80113e+06	3.35621e+06	4.35476e+06	240695	99573.9	116861
P06396	Gelsolin OS=Homo sapiens OX=9606 GN=GSN PE=1 SV=1	20	9	2.17893e+06	2.10517e+06	1.74276e+06	1.939e+06	1.69841e+06	1.72984e+06	2.86794e+06	258733	185515	267991
P06753	Tropomyosin alpha-3 chain OS=Homo sapiens OX=9606 GN=TPM3 PE=1 SV=2	38	8	5.84365e+06	4.49738e+06	3.45847e+06	3.10047e+06	997321	2.26329e+06	1.76721e+06	437832	98948.7	319836
P02786	Transferrin receptor protein 1 OS=Homo sapiens OX=9606 GN=TFRC PE=1 SV=2	29	18	1.73663e+06	948525	1.18973e+06	2.40829e+06	2.10059e+06	5.65279e+06	2.54371e+06	1.83032e+06	216573	621223
P07737	Profilin-1 OS=Homo sapiens OX=9606 GN=PFN1 PE=1 SV=2	67	10	3.08255e+07	2.20122e+07	1.46322e+07	2.10031e+07	1.70752e+07	2.62358e+07	2.09552e+07	2.42012e+06	1.58978e+06	1.11433e+06
P68400	Casein kinase II subunit alpha OS=Homo sapiens OX=9606 GN=CSNK2A1 PE=1 SV=1	42	9	917144	1.50567e+06	1.67327e+06	2.08176e+06	1.17052e+06	2.57349e+06	772385	14725.2	2701.54	680
P52701	DNA mismatch repair protein Msh6 OS=Homo sapiens OX=9606 GN=MSH6 PE=1 SV=2	20	18	2.29636e+06	1.43626e+06	1.90113e+06	1.48833e+06	3.58113e+06	5.41339e+06	4.44171e+06	247480	348156	105269
Q7Z2W4	Zinc finger CCCH-type antiviral protein 1 OS=Homo sapiens OX=9606 GN=ZC3HAV1 PE=1 SV=3	16	11	1.84217e+06	1.30577e+06	1.08729e+06	1.14855e+06	2.94773e+06	2.5754e+06	2.87071e+06	67372.2	157407	38794
Q7Z5L9	Interferon regulatory factor 2-binding protein 2 OS=Homo sapiens OX=9606 GN=IRF2BP2 PE=1 SV=2	37	11	5.26506e+06	4.55031e+06	2.59468e+06	4.39884e+06	2.28725e+06	3.57935e+06	1.71467e+06	41727.5	90943.8	5556.05
P61019	Ras-related protein Rab-2A OS=Homo sapiens OX=9606 GN=RAB2A PE=1 SV=1	59	10	1.77871e+06	1.44418e+06	1.34386e+06	1.61846e+06	2.61039e+06	4.13093e+06	2.79257e+06	129074	20158.1	130599
Q9ULD2	Microtubule-associated tumor suppressor 1 OS=Homo sapiens OX=9606 GN=MTUS1 PE=1 SV=2	16	17	5.92317e+06	5.26337e+06	568989	626970	861.73	55656.3	34488.2	46828.9	3.78892e+06	55566.3
P22670	MHC class II regulatory factor RFX1 OS=Homo sapiens OX=9606 GN=RFX1 PE=1 SV=2	17	10	854336	1.27761e+06	849512	913216	2.50304e+06	3.56574e+06	1.65054e+06	871.587	2701.54	680
P46777	60S ribosomal protein L5 OS=Homo sapiens OX=9606 GN=RPL5 PE=1 SV=3	26	10	7.06382e+06	6.01598e+06	6.79322e+06	1.02652e+07	1.05707e+07	1.6184e+07	1.09671e+07	6.44569e+06	2.03279e+06	6.29073e+06
Q13151	Heterogeneous nuclear ribonucleoprotein A0 OS=Homo sapiens OX=9606 GN=HNRNPA0 PE=1 SV=1	25	5	2.40867e+06	2.50599e+06	3.65763e+06	4.35783e+06	4.47708e+06	3.50304e+06	9.43448e+06	488084	54928	206022
P61313	60S ribosomal protein L15 OS=Homo sapiens OX=9606 GN=RPL15 PE=1 SV=2	42	9	4.05509e+07	3.0453e+07	3.41824e+07	3.88462e+07	5.86682e+07	5.87661e+07	5.94551e+07	2.52668e+07	1.17233e+07	1.82574e+07
Q12797	Aspartyl/asparaginyl beta-hydroxylase OS=Homo sapiens OX=9606 GN=ASPH PE=1 SV=3	30	17	3.68203e+06	3.0239e+06	5.33338e+06	7.15823e+06	669760	637490	1079.14	110302	284881	134473
Q15291	Retinoblastoma-binding protein 5 OS=Homo sapiens OX=9606 GN=RBBP5 PE=1 SV=2	28	14	7.09399e+06	6.34766e+06	3.86605e+06	4.30833e+06	2.17016e+07	2.56906e+07	1.08922e+07	84443.8	114242	122267
O43353	Receptor-interacting serine/threonine-protein kinase 2 OS=Homo sapiens OX=9606 GN=RIPK2 PE=1 SV=2	28	11	3.23932e+06	2.38027e+06	6.09972e+06	4.83639e+06	2.29628e+06	1.70389e+06	2.73141e+06	1.10914e+06	435648	1.43821e+06
P50454	Serpin H1 OS=Homo sapiens OX=9606 GN=SERPINH1 PE=1 SV=2	42	11	2.0255e+06	2.05958e+06	1.18433e+06	1.70808e+06	753716	1.71877e+06	664180	62822.3	269979	112231
Q9P258	Protein RCC2 OS=Homo sapiens OX=9606 GN=RCC2 PE=1 SV=2	35	13	4.23556e+06	3.46105e+06	4.53097e+06	5.45781e+06	5.57839e+06	7.1164e+06	6.28785e+06	411090	214491	125260
P63244	Receptor of activated protein C kinase 1 OS=Homo sapiens OX=9606 GN=RACK1 PE=1 SV=3	36	10	1.12508e+07	1.11548e+07	1.19025e+07	1.30347e+07	1.96554e+07	2.63923e+07	2.0391e+07	4.44866e+06	1.98731e+06	2.02896e+06
P62750	60S ribosomal protein L23a OS=Homo sapiens OX=9606 GN=RPL23A PE=1 SV=1	44	10	8.92773e+06	8.23231e+06	1.23941e+07	1.02678e+07	1.07201e+07	9.4823e+06	1.97247e+07	7.74431e+06	4.33863e+06	7.16819e+06
P46940	Ras GTPase-activating-like protein IQGAP1 OS=Homo sapiens OX=9606 GN=IQGAP1 PE=1 SV=1	10	11	1.08521e+06	440748	443425	527167	74935.3	1.57317e+06	201725	193067	551460	49327.6
Q9H0E3	Histone deacetylase complex subunit SAP130 OS=Homo sapiens OX=9606 GN=SAP130 PE=1 SV=1	18	11	4.48127e+06	4.5776e+06	1.65536e+06	2.0858e+06	7.64473e+06	5.69951e+06	7.04747e+06	15812.4	140544	680
Q15654	Thyroid receptor-interacting protein 6 OS=Homo sapiens OX=9606 GN=TRIP6 PE=1 SV=3	42	11	1.01923e+06	893563	1.61286e+06	1.90296e+06	3.79838e+06	3.42271e+06	4.33497e+06	86849.4	114478	303874
O15460	Prolyl 4-hydroxylase subunit alpha-2 OS=Homo sapiens OX=9606 GN=P4HA2 PE=1 SV=1	29	12	5.66836e+06	1.22944e+06	127615	588093	696433	1.17426e+06	974398	59464.2	116094	87869.5
Q14566	DNA replication licensing factor MCM6 OS=Homo sapiens OX=9606 GN=MCM6 PE=1 SV=1	23	16	888172	833111	262726	1.07461e+06	3.70161e+06	7.09508e+06	4.1201e+06	803171	125547	343877
P42285	Exosome RNA helicase MTR4 OS=Homo sapiens OX=9606 GN=MTREX PE=1 SV=3	17	12	1.02077e+06	924200	580737	838162	793855	1.27001e+06	875516	39382.6	63502.3	14497.2
P67936	Tropomyosin alpha-4 chain OS=Homo sapiens OX=9606 GN=TPM4 PE=1 SV=3	46	8	935467	902525	1.09337e+06	1.4384e+06	398801	1.02589e+06	1.03958e+06	110383	33250.5	166666
P17275	Transcription factor jun-B OS=Homo sapiens OX=9606 GN=JUNB PE=1 SV=1	39	7	1.49211e+06	962601	2.33674e+06	4.3431e+06	861.73	4245.33	1079.14	2885.11	2701.54	680
P30153	Serine/threonine-protein phosphatase 2A 65 kDa regulatory subunit A alpha isoform OS=Homo sapiens OX=9606 GN=PPP2R1A PE=1 SV=4	28	10	2.23177e+06	912082	1.03863e+06	1.17005e+06	1.15024e+06	2.36888e+06	1.12948e+06	52743.2	41334	5210.88
P25705	ATP synthase subunit alpha, mitochondrial OS=Homo sapiens OX=9606 GN=ATP5F1A PE=1 SV=1	30	12	2.46487e+06	2.76018e+06	981002	1.6049e+06	1.42561e+06	3.09232e+06	915718	720677	438788	107090
P08621	U1 small nuclear ribonucleoprotein 70 kDa OS=Homo sapiens OX=9606 GN=SNRNP70 PE=1 SV=2	29	14	9.75342e+06	6.78819e+06	7.61445e+06	8.66251e+06	1.31788e+07	1.58895e+07	1.79343e+07	1.45572e+06	464926	487780
Q8N163	Cell cycle and apoptosis regulator protein 2 OS=Homo sapiens OX=9606 GN=CCAR2 PE=1 SV=2	24	14	3.32114e+06	3.16668e+06	776082	786399	3.28416e+06	4.35852e+06	3.4322e+06	279376	145403	680
P45880	Voltage-dependent anion-selective channel protein 2 OS=Homo sapiens OX=9606 GN=VDAC2 PE=1 SV=2	32	7	9.54667e+06	1.66483e+07	1.14835e+07	1.08863e+07	1.03719e+07	1.44089e+07	1.58147e+06	1.94317e+06	763442	927318
Q04446	1,4-alpha-glucan-branching enzyme OS=Homo sapiens OX=9606 GN=GBE1 PE=1 SV=3	24	12	161009	181010	155858	999.147	2.47691e+06	3.72402e+06	3.22108e+06	208892	120018	152544
P15880	40S ribosomal protein S2 OS=Homo sapiens OX=9606 GN=RPS2 PE=1 SV=2	35	8	6.62911e+06	5.92697e+06	7.91783e+06	8.01545e+06	9.69207e+06	1.34408e+07	1.35652e+07	5.11338e+06	1.22597e+06	2.43628e+06
Q9BWF3	RNA-binding protein 4 OS=Homo sapiens OX=9606 GN=RBM4 PE=1 SV=1	41	11	4.44916e+06	4.13044e+06	5.80051e+06	5.06556e+06	7.77126e+06	5.30026e+06	9.88839e+06	213145	448567	75075.9
Q92769	Histone deacetylase 2 OS=Homo sapiens OX=9606 GN=HDAC2 PE=1 SV=2	27	5	919129	831123	602342	687279	2.27248e+06	3.39186e+06	1.3984e+06	30669.1	90933.7	680
P00450	Ceruloplasmin OS=Homo sapiens OX=9606 GN=CP PE=1 SV=1	8	8	9.31705e+06	1.05685e+07	5.24246e+06	5.92158e+06	7.15196e+06	6.51879e+06	1.02291e+07	1.29568e+06	1.65501e+06	1.11876e+06
Q8NG31	Kinetochore scaffold 1 OS=Homo sapiens OX=9606 GN=KNL1 PE=1 SV=3	10	14	1.63534e+06	677486	64366	436459	1.95265e+06	2.02991e+06	3.67549e+06	871.587	2701.54	43337.4
O43809	Cleavage and polyadenylation specificity factor subunit 5 OS=Homo sapiens OX=9606 GN=NUDT21 PE=1 SV=1	42	9	6.10654e+06	6.7847e+06	4.92949e+06	5.04937e+06	7.37742e+06	6.17335e+06	7.42355e+06	392633	154872	11516.9
Q15637	Splicing factor 1 OS=Homo sapiens OX=9606 GN=SF1 PE=1 SV=4	22	10	4.20136e+06	4.68279e+06	3.7833e+06	4.50972e+06	4.67683e+06	5.14096e+06	5.87481e+06	427156	184569	286603
Q9Y3F4	Serine-threonine kinase receptor-associated protein OS=Homo sapiens OX=9606 GN=STRAP PE=1 SV=1	42	11	1.21279e+06	794064	987583	1.08779e+06	7.81929e+06	6.04e+06	5.08465e+06	437409	250712	47663.4
O00267	Transcription elongation factor SPT5 OS=Homo sapiens OX=9606 GN=SUPT5H PE=1 SV=1	19	12	1.31412e+06	930128	596635	854520	2.54576e+06	2.98543e+06	1.9144e+06	415462	323370	356057
P40121	Macrophage-capping protein OS=Homo sapiens OX=9606 GN=CAPG PE=1 SV=2	35	9	5.25121e+06	4.46031e+06	2.92291e+06	3.95446e+06	393303	1.05636e+06	410477	30303.2	107513	258825
P62241	40S ribosomal protein S8 OS=Homo sapiens OX=9606 GN=RPS8 PE=1 SV=2	39	10	1.72543e+07	2.01488e+07	2.97262e+07	2.90164e+07	4.08142e+07	5.03966e+07	3.1963e+07	1.89715e+07	3.80868e+06	9.83078e+06
P06899	Histone H2B type 1-J OS=Homo sapiens OX=9606 GN=HIST1H2BJ PE=1 SV=3	53	3	1.46552e+07	1.47653e+07	8.45988e+06	1.37893e+07	1.24889e+07	2.73636e+07	1.65755e+07	2.7239e+06	2.95569e+06	686785
A5A3E0	POTE ankyrin domain family member F OS=Homo sapiens OX=9606 GN=POTEF PE=1 SV=2	9	2	351249	88064.8	212095	470019	429870	1.09572e+06	513203	52251.1	2701.54	680
Q9Y446	Plakophilin-3 OS=Homo sapiens OX=9606 GN=PKP3 PE=1 SV=1	23	15	7.18741e+06	4.92855e+06	4.59059e+06	3.14352e+06	3.03801e+06	3.59503e+06	2.45219e+06	42122.4	631310	919597
Q9P2N5	RNA-binding protein 27 OS=Homo sapiens OX=9606 GN=RBM27 PE=1 SV=2	15	13	2.36549e+06	3.19557e+06	3.93678e+06	2.45693e+06	5.23179e+06	3.05224e+06	3.3429e+06	141843	1.03957e+06	202986
Q86Y07	Serine/threonine-protein kinase VRK2 OS=Homo sapiens OX=9606 GN=VRK2 PE=1 SV=3	31	11	1.32645e+06	1.44182e+06	1.09148e+06	1.20178e+06	1.92344e+06	2.57172e+06	1.5691e+06	21430.3	2701.54	17187.6
Q15691	Microtubule-associated protein RP/EB family member 1 OS=Homo sapiens OX=9606 GN=MAPRE1 PE=1 SV=3	49	10	2.86696e+06	2.31667e+06	3.27968e+06	3.40539e+06	3.94492e+06	5.05221e+06	5.80863e+06	89712.5	50851.1	16072.4
P25205	DNA replication licensing factor MCM3 OS=Homo sapiens OX=9606 GN=MCM3 PE=1 SV=3	25	14	1.04726e+06	669507	251826	509102	1.91336e+06	4.22096e+06	2.19805e+06	425301	48564.1	680
P16401	Histone H1.5 OS=Homo sapiens OX=9606 GN=HIST1H1B PE=1 SV=3	18	10	2.78089e+07	1.89052e+07	1.40369e+07	2.64334e+07	1.51195e+07	4.18613e+07	1.88528e+07	9.07577e+06	7.79599e+06	5.81435e+06
O60814	Histone H2B type 1-K OS=Homo sapiens OX=9606 GN=HIST1H2BK PE=1 SV=3	53	3	3.63636e+07	3.06399e+07	2.02516e+07	3.11872e+07	1.93679e+07	4.13118e+07	2.0102e+07	7.27885e+06	3.80279e+06	3.64093e+06
Q12931	Heat shock protein 75 kDa, mitochondrial OS=Homo sapiens OX=9606 GN=TRAP1 PE=1 SV=3	24	11	3.27342e+06	2.69452e+06	501711	567676	877104	1.68744e+06	2.2897e+06	22598.9	12659.3	6915.46
P46013	Proliferation marker protein Ki-67 OS=Homo sapiens OX=9606 GN=MKI67 PE=1 SV=2	9	17	961474	1.67383e+06	496702	872459	2.1935e+06	1.84167e+06	1.54996e+06	197849	184752	158600
P62753	40S ribosomal protein S6 OS=Homo sapiens OX=9606 GN=RPS6 PE=1 SV=1	25	10	5.04419e+06	6.31767e+06	9.55779e+06	7.72829e+06	1.25253e+07	1.33155e+07	1.15106e+07	4.40829e+06	1.13184e+06	3.18555e+06
P45974	Ubiquitin carboxyl-terminal hydrolase 5 OS=Homo sapiens OX=9606 GN=USP5 PE=1 SV=2	19	11	474962	306940	254071	405817	1.44776e+06	2.92963e+06	2.2177e+06	30333.1	178438	52839.2
O60701	UDP-glucose 6-dehydrogenase OS=Homo sapiens OX=9606 GN=UGDH PE=1 SV=1	37	12	2.66249e+06	2.07078e+06	3.60379e+06	4.87872e+06	48953.1	253466	195870	62775.7	190754	408133
P49585	Choline-phosphate cytidylyltransferase A OS=Homo sapiens OX=9606 GN=PCYT1A PE=1 SV=2	40	11	3.40683e+06	3.12806e+06	3.42657e+06	3.71237e+06	5.21763e+06	6.16421e+06	1.15916e+07	121101	282025	292456
O94973	AP-2 complex subunit alpha-2 OS=Homo sapiens OX=9606 GN=AP2A2 PE=1 SV=2	18	8	788926	268144	962.238	356980	427917	1.71081e+06	80404	19002.1	2701.54	680
P49023	Paxillin OS=Homo sapiens OX=9606 GN=PXN PE=1 SV=3	25	8	1.79116e+06	2.02866e+06	2.23132e+06	2.57018e+06	1.75448e+06	2.17312e+06	4.20147e+06	55203.4	52525.3	35341
Q02878	60S ribosomal protein L6 OS=Homo sapiens OX=9606 GN=RPL6 PE=1 SV=3	36	13	6.81816e+06	7.18908e+06	7.27948e+06	6.68101e+06	6.98798e+06	1.50403e+07	8.8924e+06	5.36582e+06	2.74008e+06	2.34533e+06
Q08J23	tRNA (cytosine(34)-C(5))-methyltransferase OS=Homo sapiens OX=9606 GN=NSUN2 PE=1 SV=2	22	11	1.242e+06	1.16023e+06	739473	1.16139e+06	1.30617e+06	1.79131e+06	1.37458e+06	128959	72348.5	87996.9
P16402	Histone H1.3 OS=Homo sapiens OX=9606 GN=HIST1H1D PE=1 SV=2	18	8	5.5297e+07	3.74807e+07	2.80593e+07	6.27633e+07	2.35938e+07	5.87201e+07	3.24593e+07	9.61183e+06	1.70889e+07	5.12215e+06
Q96RT1	Erbin OS=Homo sapiens OX=9606 GN=ERBIN PE=1 SV=2	15	13	4.21815e+06	4.86199e+06	4.37567e+06	4.03474e+06	3.74054e+06	2.35974e+06	3.31543e+06	63075.4	10752.2	24270.4
Q8IU60	m7GpppN-mRNA hydrolase OS=Homo sapiens OX=9606 GN=DCP2 PE=1 SV=3	32	9	3.62271e+06	2.31182e+06	1.58187e+06	2.3523e+06	5.23999e+06	8.69521e+06	5.09555e+06	4288.36	8420.51	8241.46
P51610	Host cell factor 1 OS=Homo sapiens OX=9606 GN=HCFC1 PE=1 SV=2	10	15	2.21858e+06	1.84008e+06	1.10086e+06	1.44492e+06	2.70076e+06	5.55994e+06	1.694e+06	118971	73859.2	67742.5
Q14677	Clathrin interactor 1 OS=Homo sapiens OX=9606 GN=CLINT1 PE=1 SV=1	28	14	6.35563e+06	4.77107e+06	1.91581e+06	2.33376e+06	3.25753e+06	1.41458e+07	2.05042e+06	278778	354198	395260
Q13887	Krueppel-like factor 5 OS=Homo sapiens OX=9606 GN=KLF5 PE=1 SV=2	35	8	3.68734e+06	4.9073e+06	2.16228e+06	3.1796e+06	861.73	680	1079.14	871.587	2701.54	680
Q99623	Prohibitin-2 OS=Homo sapiens OX=9606 GN=PHB2 PE=1 SV=2	55	14	2.24914e+06	2.80733e+06	1.65087e+06	2.0822e+06	3.28917e+06	8.12307e+06	1.78414e+06	2.54744e+06	564898	511885
P32969	60S ribosomal protein L9 OS=Homo sapiens OX=9606 GN=RPL9 PE=1 SV=1	35	7	3.12153e+06	2.74806e+06	2.58785e+06	3.62259e+06	4.93581e+06	6.37936e+06	4.7629e+06	2.39268e+06	591898	971625
Q08945	FACT complex subunit SSRP1 OS=Homo sapiens OX=9606 GN=SSRP1 PE=1 SV=1	17	11	2.06306e+06	2.14401e+06	3.01823e+06	3.76323e+06	2.92505e+06	5.47093e+06	2.6303e+06	412217	140988	337804
O15294	UDP-N-acetylglucosamine--peptide N-acetylglucosaminyltransferase 110 kDa subunit OS=Homo sapiens OX=9606 GN=OGT PE=1 SV=3	18	15	3.70575e+06	3.16171e+06	1.38661e+06	1.8403e+06	3.20031e+06	4.45526e+06	2.47856e+06	64945.8	167182	128444
P49736	DNA replication licensing factor MCM2 OS=Homo sapiens OX=9606 GN=MCM2 PE=1 SV=4	18	11	608247	178133	3.89122e+06	2.78069e+06	1.04685e+06	3.54835e+06	1.53383e+06	245987	22691.7	73493.5
P51149	Ras-related protein Rab-7a OS=Homo sapiens OX=9606 GN=RAB7A PE=1 SV=1	58	10	2.53496e+06	1.57547e+06	1.94524e+06	1.8649e+06	5.37332e+06	6.75279e+06	3.69622e+06	313024	100217	59555.2
Q9HCE1	Putative helicase MOV-10 OS=Homo sapiens OX=9606 GN=MOV10 PE=1 SV=2	21	15	1.82276e+06	1.19612e+06	1.29901e+06	1.97289e+06	1.2044e+06	1.85004e+06	1.59529e+06	38496.4	2701.54	13391.6
P84103	Serine/arginine-rich splicing factor 3 OS=Homo sapiens OX=9606 GN=SRSF3 PE=1 SV=1	35	6	1.24915e+07	1.23278e+07	1.09632e+07	1.12598e+07	1.58489e+07	1.70037e+07	2.41469e+07	1.8091e+06	810560	719129
Q8NFD5	AT-rich interactive domain-containing protein 1B OS=Homo sapiens OX=9606 GN=ARID1B PE=1 SV=2	9	12	2.29346e+06	1.93532e+06	1.89282e+06	2.60991e+06	861.73	39123.6	60961.8	20076.4	29304.1	82402.9
Q9Y3Y2	Chromatin target of PRMT1 protein OS=Homo sapiens OX=9606 GN=CHTOP PE=1 SV=2	30	8	5.20138e+06	6.91101e+06	1.04913e+07	5.84567e+06	1.10246e+07	4.94935e+06	1.24471e+07	461555	66811.2	123922
Q09472	Histone acetyltransferase p300 OS=Homo sapiens OX=9606 GN=EP300 PE=1 SV=2	9	12	2.06041e+06	1.05098e+06	725021	1.53589e+06	1.35858e+06	1.32846e+06	233405	57086.3	63669	34195.8
Q9BXP5	Serrate RNA effector molecule homolog OS=Homo sapiens OX=9606 GN=SRRT PE=1 SV=1	16	13	4.89739e+06	3.40889e+06	3.00805e+06	4.29643e+06	6.05952e+06	6.68917e+06	5.39848e+06	1.7062e+06	340105	311514
P23528	Cofilin-1 OS=Homo sapiens OX=9606 GN=CFL1 PE=1 SV=3	44	6	1.31613e+07	1.41561e+07	8.47689e+06	1.40398e+07	5.00856e+06	8.21963e+06	6.5025e+06	1.12409e+06	314874	829559
Q96CW1	AP-2 complex subunit mu OS=Homo sapiens OX=9606 GN=AP2M1 PE=1 SV=2	27	9	1.91065e+06	1.06731e+06	1.32769e+06	1.58931e+06	1.47788e+06	3.15999e+06	1.35651e+06	175694	2701.54	9172.52
P12035	Keratin, type II cytoskeletal 3 OS=Homo sapiens OX=9606 GN=KRT3 PE=1 SV=3	15	2	1167.16	785.607	962.238	999.147	861.73	680	1079.14	86158.4	2701.54	680
Q07955	Serine/arginine-rich splicing factor 1 OS=Homo sapiens OX=9606 GN=SRSF1 PE=1 SV=2	47	14	1.79059e+07	1.53931e+07	1.28468e+07	1.46785e+07	2.1779e+07	2.06324e+07	2.92705e+07	3.77079e+06	1.4543e+06	1.0329e+06
P30101	Protein disulfide-isomerase A3 OS=Homo sapiens OX=9606 GN=PDIA3 PE=1 SV=4	36	14	8.40122e+06	6.85156e+06	4.73762e+06	6.89989e+06	4.26524e+06	6.08986e+06	3.67706e+06	1.69724e+06	1.1839e+06	2.24619e+06
Q8WVV4	Protein POF1B OS=Homo sapiens OX=9606 GN=POF1B PE=1 SV=3	26	16	5.61422e+06	5.61903e+06	5.63426e+06	3.33389e+06	380996	236786	250052	123644	1.69796e+06	887836
Q9Y490	Talin-1 OS=Homo sapiens OX=9606 GN=TLN1 PE=1 SV=3	8	13	1.34674e+06	822787	367314	771740	189522	709735	581711	17650.9	64840.7	42032.7
Q96HS1	Serine/threonine-protein phosphatase PGAM5, mitochondrial OS=Homo sapiens OX=9606 GN=PGAM5 PE=1 SV=2	56	13	3.51329e+06	3.53291e+06	8.1712e+06	7.37295e+06	6.4815e+06	9.69109e+06	3.88186e+06	1.37781e+06	192440	1.71343e+06
P78406	mRNA export factor OS=Homo sapiens OX=9606 GN=RAE1 PE=1 SV=1	42	9	1.61188e+06	1.46542e+06	487869	1.47355e+06	1.72625e+06	2.53913e+06	678039	52169	46920.9	32643.6
Q9NZB2	Constitutive coactivator of PPAR-gamma-like protein 1 OS=Homo sapiens OX=9606 GN=FAM120A PE=1 SV=2	16	12	2.56669e+06	1.92982e+06	1.27365e+06	2.04059e+06	1.45602e+06	2.60178e+06	2.13019e+06	136219	18305.4	39024.6
P42224	Signal transducer and activator of transcription 1-alpha/beta OS=Homo sapiens OX=9606 GN=STAT1 PE=1 SV=2	23	14	981690	977296	1.55762e+06	2.55884e+06	774151	1.71655e+06	2.12384e+06	871.587	41780	65717.1
Q13112	Chromatin assembly factor 1 subunit B OS=Homo sapiens OX=9606 GN=CHAF1B PE=1 SV=1	27	11	699223	892290	625660	844064	3.91472e+06	3.14463e+06	5.53118e+06	127523	40924.8	103553
O60684	Importin subunit alpha-7 OS=Homo sapiens OX=9606 GN=KPNA6 PE=1 SV=1	23	6	678329	276332	497226	398141	1.09685e+06	1.1323e+06	750563	871.587	2701.54	99807.9
P98179	RNA-binding protein 3 OS=Homo sapiens OX=9606 GN=RBM3 PE=1 SV=1	55	5	5.54114e+06	4.2418e+06	4.43836e+06	8.52618e+06	3.27674e+06	3.70213e+06	6.05252e+06	840424	538819	475026
O95793	Double-stranded RNA-binding protein Staufen homolog 1 OS=Homo sapiens OX=9606 GN=STAU1 PE=1 SV=2	31	13	3.07545e+06	1.78177e+06	1.82728e+06	1.85592e+06	2.20112e+06	3.20369e+06	3.68224e+06	241337	14929.5	18085.2
P50395	Rab GDP dissociation inhibitor beta OS=Homo sapiens OX=9606 GN=GDI2 PE=1 SV=2	28	9	2.6987e+06	1.6767e+06	830247	1.87736e+06	1.13169e+06	2.57613e+06	870396	342012	153603	239796
Q92499	ATP-dependent RNA helicase DDX1 OS=Homo sapiens OX=9606 GN=DDX1 PE=1 SV=2	26	13	1.17648e+06	1.73063e+06	1.58055e+06	1.83547e+06	1.92841e+06	2.91244e+06	2.06866e+06	442350	105747	211553
Q01085	Nucleolysin TIAR OS=Homo sapiens OX=9606 GN=TIAL1 PE=1 SV=1	29	5	1.35833e+06	1.10888e+06	1.03589e+06	1.00157e+06	1.64749e+06	1.49502e+06	2.3122e+06	69312.6	2701.54	24641
Q9Y6D9	Mitotic spindle assembly checkpoint protein MAD1 OS=Homo sapiens OX=9606 GN=MAD1L1 PE=1 SV=2	25	14	2.58219e+06	1.79007e+06	697379	1.61804e+06	1.86029e+06	5.8004e+06	434583	871.587	2701.54	150852
Q92793	CREB-binding protein OS=Homo sapiens OX=9606 GN=CREBBP PE=1 SV=3	10	10	1.36108e+06	1.40621e+06	340468	653101	589281	779774	167458	48003.6	2701.54	680
P18583	Protein SON OS=Homo sapiens OX=9606 GN=SON PE=1 SV=4	10	13	1.18e+06	460633	292319	649733	1.71038e+06	1.7661e+06	1.37811e+06	273275	28541.5	85098.3
Q5VVJ2	Histone H2A deubiquitinase MYSM1 OS=Homo sapiens OX=9606 GN=MYSM1 PE=1 SV=1	15	9	430077	568163	120917	168696	1.44427e+06	1.22798e+06	2.03625e+06	871.587	42485.5	680
P16157	Ankyrin-1 OS=Homo sapiens OX=9606 GN=ANK1 PE=1 SV=3	11	14	120684	88936	13430.8	13896.4	378593	452317	2.88682e+06	871.587	3726.96	10410.8
P21980	Protein-glutamine gamma-glutamyltransferase 2 OS=Homo sapiens OX=9606 GN=TGM2 PE=1 SV=2	18	10	6.22477e+06	3.27501e+06	388567	740564	480771	729615	785480	871.587	427160	12662.1
Q9P2E9	Ribosome-binding protein 1 OS=Homo sapiens OX=9606 GN=RRBP1 PE=1 SV=5	13	13	544970	634025	1.81313e+06	1.52254e+06	890224	1.10562e+06	538807	225716	32912.8	447722
O43684	Mitotic checkpoint protein BUB3 OS=Homo sapiens OX=9606 GN=BUB3 PE=1 SV=1	34	9	3.11837e+06	2.76333e+06	2.85303e+06	4.18438e+06	4.43221e+06	5.83018e+06	4.20807e+06	191754	84865	27033.6
P30740	Leukocyte elastase inhibitor OS=Homo sapiens OX=9606 GN=SERPINB1 PE=1 SV=1	40	11	3.43962e+06	2.84214e+06	2.05933e+06	2.82764e+06	135218	733556	263576	67422	168165	402716
O14979	Heterogeneous nuclear ribonucleoprotein D-like OS=Homo sapiens OX=9606 GN=HNRNPDL PE=1 SV=3	18	6	3.11975e+06	4.23126e+06	3.10491e+06	3.05123e+06	4.22309e+06	4.74019e+06	7.94284e+06	796127	284536	159584
Q8TCU4	Alstrom syndrome protein 1 OS=Homo sapiens OX=9606 GN=ALMS1 PE=1 SV=4	5	13	565932	592144	15112.4	92206	1.93196e+06	992725	3.46031e+06	871.587	163142	77709.4
Q5UIP0	Telomere-associated protein RIF1 OS=Homo sapiens OX=9606 GN=RIF1 PE=1 SV=2	8	14	1.45124e+06	933541	202389	581058	1.9304e+06	2.6605e+06	1.04367e+06	269277	1.09762e+06	1.79176e+06
Q5VTR2	E3 ubiquitin-protein ligase BRE1A OS=Homo sapiens OX=9606 GN=RNF20 PE=1 SV=2	15	9	558108	372823	81530.3	146593	997866	1.66948e+06	406393	871.587	2701.54	680
Q9UKV3	Apoptotic chromatin condensation inducer in the nucleus OS=Homo sapiens OX=9606 GN=ACIN1 PE=1 SV=2	14	15	2.39067e+06	1.91764e+06	2.2787e+06	2.32948e+06	4.53744e+06	3.86703e+06	3.68579e+06	431754	19896.4	37274.6
Q96A72	Protein mago nashi homolog 2 OS=Homo sapiens OX=9606 GN=MAGOHB PE=1 SV=1	63	9	2.72618e+06	3.88148e+06	4.2778e+06	3.29658e+06	4.61559e+06	3.29965e+06	6.81184e+06	257433	8.61858e+06	17376.9
Q13573	SNW domain-containing protein 1 OS=Homo sapiens OX=9606 GN=SNW1 PE=1 SV=1	30	11	2.43839e+06	953342	1.29298e+06	1.49652e+06	1.95597e+06	2.7013e+06	1.66812e+06	117153	38820.4	44759.4
P04844	Dolichyl-diphosphooligosaccharide--protein glycosyltransferase subunit 2 OS=Homo sapiens OX=9606 GN=RPN2 PE=1 SV=3	19	7	1.56647e+06	1.40634e+06	1.28853e+06	1.70821e+06	433019	1.7695e+06	168784	349540	38252.6	93824.9
Q14498	RNA-binding protein 39 OS=Homo sapiens OX=9606 GN=RBM39 PE=1 SV=2	26	10	4.44284e+06	4.04178e+06	3.15033e+06	3.87515e+06	6.81713e+06	6.94573e+06	6.81432e+06	1.03745e+06	249570	165153
O95782	AP-2 complex subunit alpha-1 OS=Homo sapiens OX=9606 GN=AP2A1 PE=1 SV=3	14	6	1.39474e+06	662016	844132	1.31381e+06	589005	1.09156e+06	158292	25508.3	2701.54	680
Q9Y3I0	tRNA-splicing ligase RtcB homolog OS=Homo sapiens OX=9606 GN=RTCB PE=1 SV=1	33	13	1.81802e+06	1.72148e+06	1.36628e+06	2.01138e+06	2.70937e+06	3.97549e+06	4.04965e+06	448433	73795.6	102785
P61353	60S ribosomal protein L27 OS=Homo sapiens OX=9606 GN=RPL27 PE=1 SV=2	59	10	1.27093e+07	9.98704e+06	1.62705e+07	1.54875e+07	2.4578e+07	2.28945e+07	2.34544e+07	1.03506e+07	3.10487e+06	4.42799e+06
P06493	Cyclin-dependent kinase 1 OS=Homo sapiens OX=9606 GN=CDK1 PE=1 SV=3	44	9	2.76022e+06	885149	478661	1.2162e+06	2.60776e+06	3.27378e+06	3.86129e+06	170243	81147.8	13786.8
P13667	Protein disulfide-isomerase A4 OS=Homo sapiens OX=9606 GN=PDIA4 PE=1 SV=2	26	12	2.8985e+06	2.24458e+06	791670	1.47735e+06	801610	2.14611e+06	702445	122394	135231	28908.8
O94874	E3 UFM1-protein ligase 1 OS=Homo sapiens OX=9606 GN=UFL1 PE=1 SV=2	24	14	1.36302e+06	1.54772e+06	2.26302e+06	2.73517e+06	1.46844e+06	1.80701e+06	3.51378e+06	562162	293185	280187
P16989	Y-box-binding protein 3 OS=Homo sapiens OX=9606 GN=YBX3 PE=1 SV=4	25	4	221472	68617.4	48753	82169.8	235183	444081	177422	97647.5	2701.54	4726.79
O76021	Ribosomal L1 domain-containing protein 1 OS=Homo sapiens OX=9606 GN=RSL1D1 PE=1 SV=3	34	14	301556	393463	960231	850453	984946	1.96156e+06	1.59071e+06	230120	599030	1.28918e+06
P49411	Elongation factor Tu, mitochondrial OS=Homo sapiens OX=9606 GN=TUFM PE=1 SV=2	32	11	1.3982e+06	1.80471e+06	836927	972582	1.7363e+06	2.59379e+06	4.9139e+06	366096	2701.54	35688.2
P49368	T-complex protein 1 subunit gamma OS=Homo sapiens OX=9606 GN=CCT3 PE=1 SV=4	32	13	1.63597e+06	1.05992e+06	1.15013e+06	1.97559e+06	2.26495e+06	4.43729e+06	3.30459e+06	713225	163149	223700
Q04637	Eukaryotic translation initiation factor 4 gamma 1 OS=Homo sapiens OX=9606 GN=EIF4G1 PE=1 SV=4	12	14	1.0266e+06	386422	1.27578e+06	1.80476e+06	1.37334e+06	2.77155e+06	1.90202e+06	644085	43848.9	119341
P62081	40S ribosomal protein S7 OS=Homo sapiens OX=9606 GN=RPS7 PE=1 SV=1	57	10	4.36682e+06	5.41906e+06	5.12316e+06	6.63586e+06	8.38032e+06	1.07101e+07	9.97717e+06	3.41488e+06	1.37797e+06	1.20398e+06
Q9UKI8	Serine/threonine-protein kinase tousled-like 1 OS=Homo sapiens OX=9606 GN=TLK1 PE=1 SV=2	24	9	1.79888e+06	2.41905e+06	745341	1.00619e+06	871789	978634	1.37439e+06	160329	10709	31336.7
O15116	U6 snRNA-associated Sm-like protein LSm1 OS=Homo sapiens OX=9606 GN=LSM1 PE=1 SV=1	47	3	1.68006e+06	1.33485e+06	777858	1.80353e+06	1.69055e+06	3.76343e+06	2.58608e+06	871.587	2701.54	680
P61962	DDB1- and CUL4-associated factor 7 OS=Homo sapiens OX=9606 GN=DCAF7 PE=1 SV=1	31	8	2.46323e+06	2.31496e+06	3.50215e+06	4.2859e+06	2.0329e+06	2.51716e+06	1.41542e+06	410760	226607	6624.49
P51858	Hepatoma-derived growth factor OS=Homo sapiens OX=9606 GN=HDGF PE=1 SV=1	48	8	3.42576e+06	2.49106e+06	1.80254e+06	2.00223e+06	941906	2.65335e+06	967276	283703	181041	21770.1
Q9NYI0	PH and SEC7 domain-containing protein 3 OS=Homo sapiens OX=9606 GN=PSD3 PE=1 SV=2	15	12	297293	221446	962.238	141280	2.01171e+06	2.48988e+06	3.4879e+06	871.587	30733.2	61543.6
Q86U42	Polyadenylate-binding protein 2 OS=Homo sapiens OX=9606 GN=PABPN1 PE=1 SV=3	34	8	3.69723e+06	3.35713e+06	3.87787e+06	3.9547e+06	4.95709e+06	3.97847e+06	5.13568e+06	198030	218624	99818.8
Q86XP3	ATP-dependent RNA helicase DDX42 OS=Homo sapiens OX=9606 GN=DDX42 PE=1 SV=1	15	11	1.33959e+06	1.6394e+06	852499	1.0335e+06	2.83609e+06	3.46574e+06	2.40969e+06	127372	193062	82837.9
P39656	Dolichyl-diphosphooligosaccharide--protein glycosyltransferase 48 kDa subunit OS=Homo sapiens OX=9606 GN=DDOST PE=1 SV=4	36	11	3.43873e+06	3.97366e+06	3.61686e+06	4.59491e+06	2.88381e+06	4.41747e+06	1.70714e+06	588609	97633.8	232279
Q96R06	Sperm-associated antigen 5 OS=Homo sapiens OX=9606 GN=SPAG5 PE=1 SV=2	11	10	1167.16	256960	193532	194225	774278	1.73683e+06	676832	31458.7	2701.54	680
A6NHR9	Structural maintenance of chromosomes flexible hinge domain-containing protein 1 OS=Homo sapiens OX=9606 GN=SMCHD1 PE=1 SV=2	10	16	677769	838527	726261	892262	1.73427e+06	2.30823e+06	940778	123132	144077	6629.12
Q96AG4	Leucine-rich repeat-containing protein 59 OS=Homo sapiens OX=9606 GN=LRRC59 PE=1 SV=1	30	10	3.01095e+06	2.93723e+06	2.90974e+06	3.44726e+06	9.91828e+06	1.21095e+07	5.55192e+06	881071	98953.1	21509.7
P49750	YLP motif-containing protein 1 OS=Homo sapiens OX=9606 GN=YLPM1 PE=1 SV=4	10	14	2.06223e+06	930988	3.6345e+06	2.50332e+06	1.83098e+06	1.01143e+06	3.88896e+06	166065	156104	252344
P26373	60S ribosomal protein L13 OS=Homo sapiens OX=9606 GN=RPL13 PE=1 SV=4	47	11	7.91006e+06	6.95949e+06	8.26954e+06	8.87412e+06	1.13305e+07	1.42874e+07	1.60961e+07	7.14965e+06	2.5347e+06	3.70751e+06
O75531	Barrier-to-autointegration factor OS=Homo sapiens OX=9606 GN=BANF1 PE=1 SV=1	61	8	1.54709e+07	1.70625e+07	1.47375e+07	1.61462e+07	1.07377e+07	9.94513e+06	6.89632e+06	92505.2	10064.7	76432.4
Q06830	Peroxiredoxin-1 OS=Homo sapiens OX=9606 GN=PRDX1 PE=1 SV=1	62	12	9.83938e+06	7.02344e+06	4.35358e+06	5.13206e+06	7.34516e+06	1.08401e+07	1.02593e+07	2.74765e+06	1.67413e+06	1.55555e+06
P05388	60S acidic ribosomal protein P0 OS=Homo sapiens OX=9606 GN=RPLP0 PE=1 SV=1	39	11	2.76382e+06	1.78161e+06	1.91678e+06	1.80926e+06	2.74038e+06	4.30327e+06	4.07432e+06	2.50085e+06	705397	579972
Q09028	Histone-binding protein RBBP4 OS=Homo sapiens OX=9606 GN=RBBP4 PE=1 SV=3	49	6	774785	715464	389557	581571	1.21842e+06	1.73617e+06	1.4729e+06	871.587	2701.54	680
O95232	Luc7-like protein 3 OS=Homo sapiens OX=9606 GN=LUC7L3 PE=1 SV=2	19	6	849328	681105	494755	620329	1.69991e+06	1.58759e+06	1.77398e+06	162004	86457.9	86721.3
Q9HB71	Calcyclin-binding protein OS=Homo sapiens OX=9606 GN=CACYBP PE=1 SV=2	36	8	1.64851e+06	1.27791e+06	543378	549676	1.24473e+06	2.05865e+06	1.41635e+06	417592	85571.6	417863
Q8WWI1	LIM domain only protein 7 OS=Homo sapiens OX=9606 GN=LMO7 PE=1 SV=3	13	16	3.94884e+06	3.45592e+06	2.38752e+06	2.73462e+06	241134	396093	119194	4697.58	45204.9	99907.9
Q8N3U4	Cohesin subunit SA-2 OS=Homo sapiens OX=9606 GN=STAG2 PE=1 SV=3	14	8	779027	1.03948e+06	499254	3.06905e+06	450141	1.00465e+06	268331	212584	1.75355e+06	21246.3
P06576	ATP synthase subunit beta, mitochondrial OS=Homo sapiens OX=9606 GN=ATP5F1B PE=1 SV=3	29	10	1.28946e+06	1.51867e+06	347982	536200	891511	1.83185e+06	398641	626707	414972	186836
O96019	Actin-like protein 6A OS=Homo sapiens OX=9606 GN=ACTL6A PE=1 SV=1	31	9	1.35056e+06	764881	1.05942e+06	1.95857e+06	1.12462e+06	1.60983e+06	392320	153525	116426	36218.5
Q14152	Eukaryotic translation initiation factor 3 subunit A OS=Homo sapiens OX=9606 GN=EIF3A PE=1 SV=1	12	15	1.22431e+06	1.64797e+06	1.44251e+06	1.79405e+06	1.62024e+06	3.24099e+06	1.40434e+06	714688	353880	172489
O60318	Germinal-center associated nuclear protein OS=Homo sapiens OX=9606 GN=MCM3AP PE=1 SV=2	10	13	1.25841e+06	1.92694e+06	1.37152e+06	1.54459e+06	3.05101e+06	3.43502e+06	842280	270546	75076.6	229211
O15371	Eukaryotic translation initiation factor 3 subunit D OS=Homo sapiens OX=9606 GN=EIF3D PE=1 SV=1	21	8	1.5839e+06	1.34291e+06	1.23185e+06	1.24464e+06	1.32855e+06	2.00291e+06	1.35034e+06	488852	466561	385301
O95487	Protein transport protein Sec24B OS=Homo sapiens OX=9606 GN=SEC24B PE=1 SV=2	12	8	558978	266230	62989.4	488994	769343	963394	699895	871.587	2701.54	680
O00151	PDZ and LIM domain protein 1 OS=Homo sapiens OX=9606 GN=PDLIM1 PE=1 SV=4	44	9	3.03566e+06	2.02667e+06	1.05957e+06	1.83609e+06	313110	680	412381	186849	177520	110987
Q13330	Metastasis-associated protein MTA1 OS=Homo sapiens OX=9606 GN=MTA1 PE=1 SV=2	21	8	170630	373598	612774	738325	1.02028e+06	1.14448e+06	1.14333e+06	128791	121078	103542
P62244	40S ribosomal protein S15a OS=Homo sapiens OX=9606 GN=RPS15A PE=1 SV=2	59	7	1.30568e+07	1.10179e+07	1.54126e+07	1.4943e+07	1.55916e+07	21383136	1.77599e+07	9.51191e+06	2.89894e+06	4.10887e+06
Q86UP2	Kinectin OS=Homo sapiens OX=9606 GN=KTN1 PE=1 SV=1	12	12	1.00493e+06	1.03642e+06	1.54111e+06	1.61292e+06	1.11458e+06	2.21577e+06	1.30917e+06	839020	377712	212483
P00387	NADH-cytochrome b5 reductase 3 OS=Homo sapiens OX=9606 GN=CYB5R3 PE=1 SV=3	41	8	1.85418e+06	1.80286e+06	594785	842273	513372	983759	231047	871.587	15954.8	138660
Q12899	Tripartite motif-containing protein 26 OS=Homo sapiens OX=9606 GN=TRIM26 PE=1 SV=1	21	8	107980	194959	38609.3	96831.1	919685	1.07716e+06	2.20643e+06	871.587	11689.1	680
Q9UHI6	Probable ATP-dependent RNA helicase DDX20 OS=Homo sapiens OX=9606 GN=DDX20 PE=1 SV=2	24	14	1.38378e+06	337037	2.17345e+06	2.49407e+06	3.18023e+06	4.54631e+06	3.10826e+06	41463.3	27768.7	680
P41091	Eukaryotic translation initiation factor 2 subunit 3 OS=Homo sapiens OX=9606 GN=EIF2S3 PE=1 SV=3	27	11	1.8001e+06	1.59835e+06	4.7988e+06	5.56783e+06	2.78425e+06	4.36779e+06	2.91263e+06	1.59074e+06	230907	751538
P35606	Coatomer subunit beta' OS=Homo sapiens OX=9606 GN=COPB2 PE=1 SV=2	18	12	1.84282e+06	2.54633e+06	3.10318e+06	2.95007e+06	1.71302e+06	2.50678e+06	2.62992e+06	308425	179301	131163
P26358	DNA (cytosine-5)-methyltransferase 1 OS=Homo sapiens OX=9606 GN=DNMT1 PE=1 SV=2	12	14	1.18091e+06	687715	709128	892275	2.73395e+06	3.73039e+06	1.64104e+06	521815	219405	184814
Q7KZ85	Transcription elongation factor SPT6 OS=Homo sapiens OX=9606 GN=SUPT6H PE=1 SV=2	9	9	201660	277777	74145.8	98181.4	745758	1.13244e+06	476065	12426.7	2701.54	680
P09917	Arachidonate 5-lipoxygenase OS=Homo sapiens OX=9606 GN=ALOX5 PE=1 SV=2	18	10	1.44606e+06	1.39791e+06	958160	1.06417e+06	305224	245541	499696	189374	7640.68	171671
P18085	ADP-ribosylation factor 4 OS=Homo sapiens OX=9606 GN=ARF4 PE=1 SV=3	33	3	1.07215e+06	269564	940082	1.26147e+06	286196	1.11818e+06	209488	130105	165898	119716
O00299	Chloride intracellular channel protein 1 OS=Homo sapiens OX=9606 GN=CLIC1 PE=1 SV=4	36	7	7.52107e+06	6.14187e+06	3.87841e+06	7.00666e+06	3.1628e+06	5.00669e+06	2.3532e+06	339120	417848	518574
P09455	Retinol-binding protein 1 OS=Homo sapiens OX=9606 GN=RBP1 PE=1 SV=2	60	8	1167.16	785.607	2.19624e+06	6.387e+06	355292	578911	403102	65913.3	2701.54	80877.7
Q9UKN8	General transcription factor 3C polypeptide 4 OS=Homo sapiens OX=9606 GN=GTF3C4 PE=1 SV=2	24	11	230520	113943	962.238	168450	1.50667e+06	2.22513e+06	1.01588e+06	5605.02	8538.17	680
P62424	60S ribosomal protein L7a OS=Homo sapiens OX=9606 GN=RPL7A PE=1 SV=2	33	12	6.46052e+06	7.25693e+06	8.93203e+06	7.41157e+06	1.21141e+07	1.6367e+07	1.71856e+07	5.85827e+06	3.08193e+06	2.71826e+06
P52788	Spermine synthase OS=Homo sapiens OX=9606 GN=SMS PE=1 SV=2	33	8	848280	593573	1.05147e+06	2.09078e+06	2.25308e+06	4.27821e+06	3.24369e+06	192493	7873.79	48427.4
P62269	40S ribosomal protein S18 OS=Homo sapiens OX=9606 GN=RPS18 PE=1 SV=3	54	12	7.13139e+06	4.50329e+06	6.36248e+06	6.93702e+06	6.50999e+06	8.9206e+06	9.29488e+06	6.01324e+06	2.93551e+06	2.83971e+06
P26368	Splicing factor U2AF 65 kDa subunit OS=Homo sapiens OX=9606 GN=U2AF2 PE=1 SV=4	24	7	627966	388261	712571	779388	1.28821e+06	1.18178e+06	2.10818e+06	36092.1	20942.9	7208.85
Q8NC56	LEM domain-containing protein 2 OS=Homo sapiens OX=9606 GN=LEMD2 PE=1 SV=1	23	8	3.72306e+06	4.41526e+06	2.70222e+06	3.18017e+06	1.84405e+06	2.64819e+06	1.13524e+06	54218.5	2701.54	52874.1
P02768	Serum albumin OS=Homo sapiens OX=9606 GN=ALB PE=1 SV=2	19	12	1.08613e+09	1.3158e+09	1.46614e+09	8.33946e+08	1.53266e+09	7.24127e+08	1.45441e+09	6.33828e+08	1.24075e+09	7.15798e+08
Q10567	AP-1 complex subunit beta-1 OS=Homo sapiens OX=9606 GN=AP1B1 PE=1 SV=2	14	3	927530	444964	324529	522712	145540	641648	136700	29127.7	2701.54	680
Q86YP4	Transcriptional repressor p66-alpha OS=Homo sapiens OX=9606 GN=GATAD2A PE=1 SV=1	29	12	2.16193e+06	1.31001e+06	1.47144e+06	2.34033e+06	3.12649e+06	3.59953e+06	2.49423e+06	22913.4	15399.2	680
P39748	Flap endonuclease 1 OS=Homo sapiens OX=9606 GN=FEN1 PE=1 SV=1	26	6	2.23738e+06	1.85284e+06	1.61502e+06	2.36084e+06	1.28903e+06	2.65662e+06	1.24474e+06	86863.4	64690	134610
P46937	Transcriptional coactivator YAP1 OS=Homo sapiens OX=9606 GN=YAP1 PE=1 SV=2	32	9	1.08046e+07	6.9598e+06	6.82887e+06	9.67964e+06	7.80277e+06	6.02099e+06	1.46544e+07	5540.56	70802.4	46711.6
P23497	Nuclear autoantigen Sp-100 OS=Homo sapiens OX=9606 GN=SP100 PE=1 SV=3	13	9	4.76465e+06	3.67566e+06	5.61979e+06	7.27778e+06	1.09222e+06	1.20935e+06	993907	93274.3	53121.2	680
Q15287	RNA-binding protein with serine-rich domain 1 OS=Homo sapiens OX=9606 GN=RNPS1 PE=1 SV=1	22	5	3.14139e+06	3.07835e+06	2.35109e+06	2.16831e+06	4.77473e+06	4.5699e+06	5.32742e+06	335243	57914.5	35659.1
P63220	40S ribosomal protein S21 OS=Homo sapiens OX=9606 GN=RPS21 PE=1 SV=1	35	4	2.91843e+06	1.31521e+06	1.89846e+06	2.46722e+06	3.27402e+06	3.57545e+06	2.46777e+06	1.41154e+06	80407.5	466399
Q9UBU9	Nuclear RNA export factor 1 OS=Homo sapiens OX=9606 GN=NXF1 PE=1 SV=1	21	12	714916	1.00087e+06	632894	733738	2.10245e+06	2.59075e+06	1.12674e+06	55711.9	2701.54	27049.3
P51148	Ras-related protein Rab-5C OS=Homo sapiens OX=9606 GN=RAB5C PE=1 SV=2	53	5	1.23229e+06	1.14882e+06	475999	637743	750557	2.20931e+06	986626	74787.8	17646.9	24085.7
Q8IWB7	WD repeat and FYVE domain-containing protein 1 OS=Homo sapiens OX=9606 GN=WDFY1 PE=1 SV=1	24	7	9.43345e+06	6.63295e+06	4.29388e+06	5.13199e+06	1.60699e+06	2.3553e+06	4.18324e+06	21156.9	2701.54	680
Q9H0U4	Ras-related protein Rab-1B OS=Homo sapiens OX=9606 GN=RAB1B PE=1 SV=1	58	2	635833	1.05793e+06	303486	588562	590134	786789	369126	50512.9	69347.5	680
Q9Y262	Eukaryotic translation initiation factor 3 subunit L OS=Homo sapiens OX=9606 GN=EIF3L PE=1 SV=1	20	10	599155	506755	524632	864744	695870	969829	528126	456189	212651	267331
P12004	Proliferating cell nuclear antigen OS=Homo sapiens OX=9606 GN=PCNA PE=1 SV=1	40	8	3.24463e+06	1.94558e+06	1.66568e+06	2.44359e+06	3.15474e+06	5.07952e+06	2.47674e+06	964855	666016	171501
Q6KB66	Keratin, type II cytoskeletal 80 OS=Homo sapiens OX=9606 GN=KRT80 PE=1 SV=2	22	7	770185	210474	1.58579e+06	1.74222e+06	961778	519466	846666	232739	84539.8	730982
P56545	C-terminal-binding protein 2 OS=Homo sapiens OX=9606 GN=CTBP2 PE=1 SV=1	31	8	4.5612e+06	5.20152e+06	4.00759e+06	5.36779e+06	1.45634e+06	2.00461e+06	1.49253e+06	47729.7	9463.69	35855
Q13347	Eukaryotic translation initiation factor 3 subunit I OS=Homo sapiens OX=9606 GN=EIF3I PE=1 SV=1	32	7	1.20873e+06	1.07623e+06	2.16562e+06	2.33203e+06	2.25319e+06	3.48899e+06	2.71639e+06	554856	128164	212456
O00159	Unconventional myosin-Ic OS=Homo sapiens OX=9606 GN=MYO1C PE=1 SV=4	11	9	405094	600433	452221	949556	307319	640308	304465	96108.5	9957.1	31462.8
O43169	Cytochrome b5 type B OS=Homo sapiens OX=9606 GN=CYB5B PE=1 SV=2	40	4	1.57377e+06	2.00783e+06	884212	1.5029e+06	1.12207e+06	2.05383e+06	1.02308e+06	871.587	2701.54	680
Q13247	Serine/arginine-rich splicing factor 6 OS=Homo sapiens OX=9606 GN=SRSF6 PE=1 SV=2	24	6	7.52433e+06	6.06749e+06	5.55902e+06	6.01617e+06	8.34989e+06	7.54251e+06	1.18613e+07	692423	430629	312874
P18124	60S ribosomal protein L7 OS=Homo sapiens OX=9606 GN=RPL7 PE=1 SV=1	44	11	5.10181e+06	3.97351e+06	4.82015e+06	4.56601e+06	5.33724e+06	1.13129e+07	8.02101e+06	4.96252e+06	1.23181e+06	1.05522e+06
Q9C005	Protein dpy-30 homolog OS=Homo sapiens OX=9606 GN=DPY30 PE=1 SV=1	59	5	2.36729e+06	2.57302e+06	939064	2.27385e+06	7.84128e+06	1.1543e+07	2.89522e+06	871.587	2701.54	680
Q05639	Elongation factor 1-alpha 2 OS=Homo sapiens OX=9606 GN=EEF1A2 PE=1 SV=1	22	1	1167.16	785.607	962.238	999.147	239294	412971	348678	105190	2701.54	680
Q9ULC5	Long-chain-fatty-acid--CoA ligase 5 OS=Homo sapiens OX=9606 GN=ACSL5 PE=1 SV=1	23	12	1.94226e+06	1.76382e+06	1.72517e+06	2.73966e+06	115197	185118	37011.7	871.587	2701.54	24217.8
Q9P2K3	REST corepressor 3 OS=Homo sapiens OX=9606 GN=RCOR3 PE=1 SV=2	34	7	446914	690052	493921	401816	2.3038e+06	1.42031e+06	1.9681e+06	871.587	58121.8	9613.34
Q96HC4	PDZ and LIM domain protein 5 OS=Homo sapiens OX=9606 GN=PDLIM5 PE=1 SV=5	24	11	3.15631e+06	2.5636e+06	3.0572e+06	3.6897e+06	1.51904e+06	1.5561e+06	1.39915e+06	337073	225332	124891
P13489	Ribonuclease inhibitor OS=Homo sapiens OX=9606 GN=RNH1 PE=1 SV=2	18	6	6.34878e+06	3.12623e+06	3.17479e+06	4.2186e+06	3.42157e+06	5.68376e+06	3.2589e+06	226579	71159.6	47425.5
P31350	Ribonucleoside-diphosphate reductase subunit M2 OS=Homo sapiens OX=9606 GN=RRM2 PE=1 SV=1	29	7	461215	407351	542591	645441	542593	1.25889e+06	1.25197e+06	24313.5	13776.4	33269.8
P82979	SAP domain-containing ribonucleoprotein OS=Homo sapiens OX=9606 GN=SARNP PE=1 SV=3	55	7	6.03357e+06	5.72928e+06	6.6808e+06	6.97196e+06	8.89619e+06	6.0145e+06	9.66208e+06	430862	125754	187468
Q9P0M6	Core histone macro-H2A.2 OS=Homo sapiens OX=9606 GN=H2AFY2 PE=1 SV=3	25	4	1167.16	50050.3	342914	793594	861.73	408047	1079.14	107893	2701.54	229865
O94906	Pre-mRNA-processing factor 6 OS=Homo sapiens OX=9606 GN=PRPF6 PE=1 SV=1	16	13	2.60363e+06	1.86928e+06	868816	1.14515e+06	1.45944e+06	3.15178e+06	1.13403e+06	4.78542e+06	42906.8	2.35592e+06
Q96PN7	Transcriptional-regulating factor 1 OS=Homo sapiens OX=9606 GN=TRERF1 PE=1 SV=1	9	6	799601	642370	962.238	236040	726614	906322	769838	871.587	9670.24	680
Q8N8R7	ARL14 effector protein OS=Homo sapiens OX=9606 GN=ARL14EP PE=1 SV=1	39	8	571750	786727	327219	644190	2.84232e+06	4.99814e+06	2.5479e+06	42615.2	31623.9	34452.3
P46779	60S ribosomal protein L28 OS=Homo sapiens OX=9606 GN=RPL28 PE=1 SV=3	41	10	6.96154e+06	6.77757e+06	8.34429e+06	6.88669e+06	9.72245e+06	8.88668e+06	1.67862e+07	7.97125e+06	7.09324e+06	9.84955e+06
Q14669	E3 ubiquitin-protein ligase TRIP12 OS=Homo sapiens OX=9606 GN=TRIP12 PE=1 SV=1	7	12	1.10173e+06	433890	198687	314204	1.24798e+06	995750	3.57572e+06	34602.7	115360	88012.7
O94979	Protein transport protein Sec31A OS=Homo sapiens OX=9606 GN=SEC31A PE=1 SV=3	10	10	2.3439e+06	1.64088e+06	730286	1.09935e+06	1.5773e+06	2.10357e+06	824972	24481.6	31449.7	8590.76
Q96QD9	UAP56-interacting factor OS=Homo sapiens OX=9606 GN=FYTTD1 PE=1 SV=3	31	9	160616	301899	2.54449e+06	1.0678e+06	1.17181e+06	1.05538e+06	2.43149e+06	7834.65	2701.54	680
Q07020	60S ribosomal protein L18 OS=Homo sapiens OX=9606 GN=RPL18 PE=1 SV=2	40	8	3.55869e+07	1.96883e+07	3.53639e+07	3.33621e+07	6.90445e+07	6.42351e+07	7.52107e+07	2.12528e+07	7.9229e+06	1.48646e+07
Q9H9Y6	DNA-directed RNA polymerase I subunit RPA2 OS=Homo sapiens OX=9606 GN=POLR1B PE=1 SV=2	12	11	2.19069e+06	1.32444e+06	2.17004e+06	2.54066e+06	3.24595e+06	2.65637e+06	2.77616e+06	137168	86042.2	383820
Q8N1G0	Zinc finger protein 687 OS=Homo sapiens OX=9606 GN=ZNF687 PE=1 SV=1	17	13	2.25114e+06	3.08447e+06	1.42203e+06	1.68136e+06	3.62734e+06	3.83328e+06	2.43656e+06	31126.9	2701.54	680
Q8NB78	Lysine-specific histone demethylase 1B OS=Homo sapiens OX=9606 GN=KDM1B PE=1 SV=3	15	10	1.75221e+06	1.41486e+06	712469	1.32127e+06	3.28507e+06	3.45071e+06	1.43979e+06	871.587	2701.54	39380.3
O75400	Pre-mRNA-processing factor 40 homolog A OS=Homo sapiens OX=9606 GN=PRPF40A PE=1 SV=2	15	11	2.92621e+06	2.4045e+06	2.41286e+06	2.81109e+06	6.21418e+06	5.68637e+06	5.12213e+06	401777	113057	203751
Q13185	Chromobox protein homolog 3 OS=Homo sapiens OX=9606 GN=CBX3 PE=1 SV=4	31	5	4.67782e+06	5.83398e+06	4.75692e+06	7.08429e+06	7.86082e+06	8.40161e+06	5.48226e+06	402129	119526	105000
O00567	Nucleolar protein 56 OS=Homo sapiens OX=9606 GN=NOP56 PE=1 SV=4	22	10	54706.2	263624	815512	647575	542691	1.45381e+06	645751	158945	436652	992603
P18031	Tyrosine-protein phosphatase non-receptor type 1 OS=Homo sapiens OX=9606 GN=PTPN1 PE=1 SV=1	24	9	1.22072e+06	1.2149e+06	1.85172e+06	2.01106e+06	1.59895e+06	2.35049e+06	1.10842e+06	48307.7	137888	8011.1
Q14204	Cytoplasmic dynein 1 heavy chain 1 OS=Homo sapiens OX=9606 GN=DYNC1H1 PE=1 SV=5	3	13	623857	318489	543992	727779	168713	1.28636e+06	210160	220734	31451.7	206760
O75534	Cold shock domain-containing protein E1 OS=Homo sapiens OX=9606 GN=CSDE1 PE=1 SV=2	19	12	2.14093e+06	936363	1.7155e+06	2.74713e+06	2.71373e+06	4.24536e+06	4.46497e+06	348386	83159.4	27817.1
Q9NYF8	Bcl-2-associated transcription factor 1 OS=Homo sapiens OX=9606 GN=BCLAF1 PE=1 SV=2	13	10	1.71437e+06	1.7703e+06	1.32207e+06	1.83331e+06	4.398e+06	3.54675e+06	4.41002e+06	332968	112836	151253
Q92598	Heat shock protein 105 kDa OS=Homo sapiens OX=9606 GN=HSPH1 PE=1 SV=1	16	9	1.66537e+06	933440	985897	1.21466e+06	1.89377e+06	2.08915e+06	1.2893e+06	514332	182135	76918.8
P60174	Triosephosphate isomerase OS=Homo sapiens OX=9606 GN=TPI1 PE=1 SV=3	38	8	2.48807e+06	2.06602e+06	626037	1.35164e+06	1.26652e+06	2.34376e+06	843465	233630	132491	92399.5
Q7Z794	Keratin, type II cytoskeletal 1b OS=Homo sapiens OX=9606 GN=KRT77 PE=2 SV=3	16	6	1.18122e+06	268631	169336	395010	942296	563230	669743	446504	86953	361837
Q9NQW6	Anillin OS=Homo sapiens OX=9606 GN=ANLN PE=1 SV=2	11	9	1.90176e+06	1.29425e+06	76895.2	497397	1.27182e+06	1.31297e+06	1.48744e+06	62617.8	37854.6	22948.7
P55884	Eukaryotic translation initiation factor 3 subunit B OS=Homo sapiens OX=9606 GN=EIF3B PE=1 SV=3	16	10	1.63513e+06	957783	1.18923e+06	1.61468e+06	1.83807e+06	4.30322e+06	2.90138e+06	840561	225661	160407
Q7Z739	YTH domain-containing family protein 3 OS=Homo sapiens OX=9606 GN=YTHDF3 PE=1 SV=1	22	5	3.73347e+06	1.55951e+06	1.86479e+06	447487	521477	614882	837792	871.587	2701.54	680
P18621	60S ribosomal protein L17 OS=Homo sapiens OX=9606 GN=RPL17 PE=1 SV=3	37	7	4.49697e+06	4.00403e+06	4.83461e+06	4.95084e+06	5.84501e+06	9.61671e+06	9.8561e+06	3.8794e+06	733762	2.18658e+06
Q96KR1	Zinc finger RNA-binding protein OS=Homo sapiens OX=9606 GN=ZFR PE=1 SV=2	14	10	962753	972515	1.049e+06	490370	1.80655e+06	1.39832e+06	2.30884e+06	65987.9	61865.4	680
Q07021	Complement component 1 Q subcomponent-binding protein, mitochondrial OS=Homo sapiens OX=9606 GN=C1QBP PE=1 SV=1	35	7	258928	410055	640740	411103	3.34161e+06	3.7269e+06	983494	155052	2701.54	680
P55209	Nucleosome assembly protein 1-like 1 OS=Homo sapiens OX=9606 GN=NAP1L1 PE=1 SV=1	30	7	615513	429680	189490	365580	810114	2.15333e+06	1.43139e+06	151390	19592.7	8873.95
Q9UGU0	Transcription factor 20 OS=Homo sapiens OX=9606 GN=TCF20 PE=1 SV=3	10	14	1.01086e+06	1.54987e+06	954286	1.34094e+06	4.17784e+06	825619	664382	871.587	547592	12884.5
Q9Y4B4	Helicase ARIP4 OS=Homo sapiens OX=9606 GN=RAD54L2 PE=1 SV=4	7	6	108593	322242	294329	341378	298814	399300	583625	15018.3	2701.54	9691.77
P62263	40S ribosomal protein S14 OS=Homo sapiens OX=9606 GN=RPS14 PE=1 SV=3	42	8	5.89453e+06	5.23882e+06	5.54328e+06	6.16773e+06	8.0875e+06	1.22958e+07	9.98598e+06	3.09015e+06	1.63296e+06	1.7912e+06
Q9Y5V3	Melanoma-associated antigen D1 OS=Homo sapiens OX=9606 GN=MAGED1 PE=1 SV=3	17	10	17662.8	84323.6	293762	237782	1.07172e+06	3.63371e+06	1.98879e+06	871.587	2701.54	680
Q9Y2X3	Nucleolar protein 58 OS=Homo sapiens OX=9606 GN=NOP58 PE=1 SV=1	22	10	274025	643748	878651	960142	1.23818e+06	2.04952e+06	724283	507453	1.75559e+06	1.30543e+06
P33992	DNA replication licensing factor MCM5 OS=Homo sapiens OX=9606 GN=MCM5 PE=1 SV=5	23	12	1.85039e+06	1.20528e+06	764473	1.22067e+06	2.84902e+06	4.10177e+06	3.03924e+06	1.20163e+06	741669	1.19316e+06
O60437	Periplakin OS=Homo sapiens OX=9606 GN=PPL PE=1 SV=4	9	15	133554	79376.2	1.4197e+06	1.44324e+06	62843.4	25242	42287.4	871.587	27031.6	834248
Q92828	Coronin-2A OS=Homo sapiens OX=9606 GN=CORO2A PE=1 SV=2	20	8	4.61382e+06	4.8582e+06	3.3527e+06	4.21616e+06	92080.1	363949	248051	69136.8	43269.3	36593.1
P08651	Nuclear factor 1 C-type OS=Homo sapiens OX=9606 GN=NFIC PE=1 SV=2	17	4	629913	655030	29335.6	74063	1.23369e+06	2.31745e+06	1.11683e+06	871.587	2701.54	680
P50995	Annexin A11 OS=Homo sapiens OX=9606 GN=ANXA11 PE=1 SV=1	23	9	5.08329e+06	3.37659e+06	1.46504e+06	2.53398e+06	401595	488335	190849	871.587	206841	147482
Q92560	Ubiquitin carboxyl-terminal hydrolase BAP1 OS=Homo sapiens OX=9606 GN=BAP1 PE=1 SV=2	16	9	168860	358504	173892	182993	898356	1.84613e+06	255096	12538.5	4381	23916.2
P49792	E3 SUMO-protein ligase RanBP2 OS=Homo sapiens OX=9606 GN=RANBP2 PE=1 SV=2	7	11	637231	525378	517349	386354	694816	1.56071e+06	1.15863e+06	122421	918315	34279.8
Q16629	Serine/arginine-rich splicing factor 7 OS=Homo sapiens OX=9606 GN=SRSF7 PE=1 SV=1	30	8	1.23411e+07	8.76074e+06	8.50234e+06	1.10129e+07	1.30768e+07	1.11649e+07	2.05275e+07	1.56176e+06	344076	419495
P84085	ADP-ribosylation factor 5 OS=Homo sapiens OX=9606 GN=ARF5 PE=1 SV=2	27	1	177222	238114	962.238	999.147	244551	458551	324454	36742.7	2701.54	680
P30041	Peroxiredoxin-6 OS=Homo sapiens OX=9606 GN=PRDX6 PE=1 SV=3	57	9	2.82205e+06	1.94571e+06	1.04426e+06	1.93743e+06	718066	1.69468e+06	574543	176375	157853	103235
P62820	Ras-related protein Rab-1A OS=Homo sapiens OX=9606 GN=RAB1A PE=1 SV=3	52	2	301249	306614	105464	421579	172948	258560	174146	36980.4	28505.5	26702.3
P35232	Prohibitin OS=Homo sapiens OX=9606 GN=PHB PE=1 SV=1	51	11	1.74865e+06	1.67532e+06	513465	972872	2.30557e+06	4.81518e+06	1.29612e+06	1.42235e+06	340542	142730
Q5SRE5	Nucleoporin NUP188 homolog OS=Homo sapiens OX=9606 GN=NUP188 PE=1 SV=1	8	11	694738	742956	292816	771121	741128	2.63477e+06	296219	8846.51	141494	61861.2
Q16630	Cleavage and polyadenylation specificity factor subunit 6 OS=Homo sapiens OX=9606 GN=CPSF6 PE=1 SV=2	18	7	1.1009e+07	6.04764e+06	7.00809e+06	6.77301e+06	1.02666e+07	6.62665e+06	8.98829e+06	3.70002e+06	1.07196e+06	4.81284e+06
Q96DI7	U5 small nuclear ribonucleoprotein 40 kDa protein OS=Homo sapiens OX=9606 GN=SNRNP40 PE=1 SV=1	31	5	925859	490577	268434	469229	843807	1.88768e+06	821551	175044	5673	10072.1
Q2TAY7	WD40 repeat-containing protein SMU1 OS=Homo sapiens OX=9606 GN=SMU1 PE=1 SV=2	27	10	1.64133e+06	1.45043e+06	579903	787575	1.18099e+06	1.72907e+06	891672	261072	228724	281257
P62995	Transformer-2 protein homolog beta OS=Homo sapiens OX=9606 GN=TRA2B PE=1 SV=1	36	8	6.24755e+06	4.84655e+06	5.63014e+06	7.07041e+06	7.05385e+06	5.79965e+06	1.13511e+07	939035	269593	344560
O95994	Anterior gradient protein 2 homolog OS=Homo sapiens OX=9606 GN=AGR2 PE=1 SV=1	43	7	5.49576e+06	6.48448e+06	5.35203e+06	6.70373e+06	861.73	680	1079.14	871.587	187517	321369
O95983	Methyl-CpG-binding domain protein 3 OS=Homo sapiens OX=9606 GN=MBD3 PE=1 SV=1	24	6	704858	438594	484641	664303	1.65516e+06	1.96377e+06	1.36746e+06	11139.8	2701.54	680
Q9Y6Y8	SEC23-interacting protein OS=Homo sapiens OX=9606 GN=SEC23IP PE=1 SV=1	13	8	1.80335e+06	939923	903357	1.15476e+06	1.54693e+06	1.95047e+06	741118	20508.6	2701.54	3328.16
P30085	UMP-CMP kinase OS=Homo sapiens OX=9606 GN=CMPK1 PE=1 SV=3	54	8	1.73244e+06	1.75237e+06	1.44014e+06	2.50789e+06	509873	1.84876e+06	957294	74244.6	80103.1	134489
Q9BTC8	Metastasis-associated protein MTA3 OS=Homo sapiens OX=9606 GN=MTA3 PE=1 SV=2	18	4	1.37827e+06	184743	1.79923e+06	1.74466e+06	484670	604462	433932	964051	913725	1.17398e+06
P62136	Serine/threonine-protein phosphatase PP1-alpha catalytic subunit OS=Homo sapiens OX=9606 GN=PPP1CA PE=1 SV=1	24	3	1.48276e+06	1.12859e+06	952479	1.0764e+06	875917	1.54197e+06	1.63473e+06	871.587	56108	680
P46781	40S ribosomal protein S9 OS=Homo sapiens OX=9606 GN=RPS9 PE=1 SV=3	45	13	8.65602e+06	7.0809e+06	1.01231e+07	9.94333e+06	1.0042e+07	1.50829e+07	1.43797e+07	7.33876e+06	3.85165e+06	3.46279e+06
P00352	Retinal dehydrogenase 1 OS=Homo sapiens OX=9606 GN=ALDH1A1 PE=1 SV=2	25	8	24413.9	122425	65119.5	20005	687195	1.88831e+06	504063	185646	33055.3	680
O14929	Histone acetyltransferase type B catalytic subunit OS=Homo sapiens OX=9606 GN=HAT1 PE=1 SV=1	22	5	610449	599254	312591	480286	1.03119e+06	1.63767e+06	1.46567e+06	26028.1	2701.54	680
Q01546	Keratin, type II cytoskeletal 2 oral OS=Homo sapiens OX=9606 GN=KRT76 PE=1 SV=2	11	1	204592	270858	196120	130385	122869	50818.5	127814	92594.1	73406	55985.2
P52907	F-actin-capping protein subunit alpha-1 OS=Homo sapiens OX=9606 GN=CAPZA1 PE=1 SV=3	48	5	726808	604216	652434	794738	509655	785076	672888	182950	51996.7	90962.2
P37802	Transgelin-2 OS=Homo sapiens OX=9606 GN=TAGLN2 PE=1 SV=3	47	9	9.05389e+06	6.09574e+06	3.91021e+06	4.45154e+06	1.97767e+06	2.75919e+06	1.27042e+06	364468	649456	439106
P16435	NADPH--cytochrome P450 reductase OS=Homo sapiens OX=9606 GN=POR PE=1 SV=2	20	10	1.18561e+06	1.03458e+06	1.10617e+06	1.29985e+06	838323	1.70562e+06	1.0562e+06	66979.3	19969.6	680
Q9UDT6	CAP-Gly domain-containing linker protein 2 OS=Homo sapiens OX=9606 GN=CLIP2 PE=1 SV=1	14	11	2.48171e+06	1.67271e+06	570951	698254	275380	645792	175224	871.587	36348.7	14610.7
P80217	Interferon-induced 35 kDa protein OS=Homo sapiens OX=9606 GN=IFI35 PE=1 SV=5	34	7	1.15426e+06	1.70422e+06	1.65582e+06	2.14183e+06	1.34214e+06	127316	864055	871.587	27390.5	5407.5
P61026	Ras-related protein Rab-10 OS=Homo sapiens OX=9606 GN=RAB10 PE=1 SV=1	48	6	6.14165e+06	5.35068e+06	4.60748e+06	5.95938e+06	2.72145e+06	3.25225e+06	1.75308e+06	61644	275825	282563
Q92922	SWI/SNF complex subunit SMARCC1 OS=Homo sapiens OX=9606 GN=SMARCC1 PE=1 SV=3	13	5	282221	352616	277310	852334	861.73	145834	1079.14	40871.6	2701.54	680
O75909	Cyclin-K OS=Homo sapiens OX=9606 GN=CCNK PE=1 SV=2	17	6	261077	951262	391659	900752	1.44069e+06	1.1223e+06	834549	99957.8	39447.6	15698.8
Q96T88	E3 ubiquitin-protein ligase UHRF1 OS=Homo sapiens OX=9606 GN=UHRF1 PE=1 SV=1	15	11	949585	713776	372473	861002	2.31088e+06	2.74365e+06	1.43974e+06	56448.1	68760.5	128863
O15042	U2 snRNP-associated SURP motif-containing protein OS=Homo sapiens OX=9606 GN=U2SURP PE=1 SV=2	15	13	2.24523e+06	1.65291e+06	1.25194e+06	1.75723e+06	2.42879e+06	2.84994e+06	2.51027e+06	254019	117081	31512.3
P26641	Elongation factor 1-gamma OS=Homo sapiens OX=9606 GN=EEF1G PE=1 SV=3	30	9	4.04101e+06	3.30209e+06	2.737e+06	3.84728e+06	3.26686e+06	6.17973e+06	4.63856e+06	2.01865e+06	526880	961342
Q9BPW9	Dehydrogenase/reductase SDR family member 9 OS=Homo sapiens OX=9606 GN=DHRS9 PE=1 SV=1	28	7	2.52782e+06	2.30579e+06	4.942e+06	7.41158e+06	861.73	680	19023.5	871.587	88081.6	57659.8
P36952	Serpin B5 OS=Homo sapiens OX=9606 GN=SERPINB5 PE=1 SV=2	41	11	1.6627e+06	1.05913e+06	2.58988e+06	3.78765e+06	861.73	217920	1079.14	871.587	76507.7	294132
Q9HAV4	Exportin-5 OS=Homo sapiens OX=9606 GN=XPO5 PE=1 SV=1	8	6	97147	196156	57878	50783.7	840499	1.02968e+06	499372	199444	115405	680
P61956	Small ubiquitin-related modifier 2 OS=Homo sapiens OX=9606 GN=SUMO2 PE=1 SV=3	27	2	1.80539e+06	2.58053e+06	1.49394e+06	2.2725e+06	2.47102e+06	2.52825e+06	1.25617e+06	33923.9	2701.54	680
Q15005	Signal peptidase complex subunit 2 OS=Homo sapiens OX=9606 GN=SPCS2 PE=1 SV=3	37	9	2.32455e+06	2.38074e+06	2.63928e+06	2.75061e+06	1.15776e+06	1.62542e+06	740210	871.587	2701.54	680
P62140	Serine/threonine-protein phosphatase PP1-beta catalytic subunit OS=Homo sapiens OX=9606 GN=PPP1CB PE=1 SV=3	21	2	405525	279143	962.238	235752	369079	304585	455043	178660	213313	180783
Q9H2P0	Activity-dependent neuroprotector homeobox protein OS=Homo sapiens OX=9606 GN=ADNP PE=1 SV=1	17	12	1.31073e+06	2.02761e+06	1.23371e+06	1.42235e+06	1.80774e+06	1.61806e+06	1.50703e+06	7797.94	50654.8	64707.8
P41182	B-cell lymphoma 6 protein OS=Homo sapiens OX=9606 GN=BCL6 PE=1 SV=1	15	11	1.37263e+06	3.51358e+06	2.38248e+06	1.72402e+06	829169	435789	465246	871.587	2701.54	680
Q13287	N-myc-interactor OS=Homo sapiens OX=9606 GN=NMI PE=1 SV=2	36	9	686328	753813	1.61476e+06	2.24216e+06	62588.3	56840.9	74675.9	871.587	2701.54	680
O75396	Vesicle-trafficking protein SEC22b OS=Homo sapiens OX=9606 GN=SEC22B PE=1 SV=4	40	6	925565	1.19469e+06	1.94796e+06	2.54854e+06	1.37263e+06	2.51357e+06	1.59009e+06	42719.9	2701.54	7347.7
Q16891	MICOS complex subunit MIC60 OS=Homo sapiens OX=9606 GN=IMMT PE=1 SV=1	17	10	725916	825803	572767	569193	946237	2.07459e+06	689608	466260	59901.2	35788.8
Q96FZ2	Embryonic stem cell-specific 5-hydroxymethylcytosine-binding protein OS=Homo sapiens OX=9606 GN=HMCES PE=1 SV=1	25	7	1.08642e+06	1.13492e+06	765825	940881	2.89637e+06	2.50351e+06	2.67194e+06	7538.9	121989	680
Q8N684	Cleavage and polyadenylation specificity factor subunit 7 OS=Homo sapiens OX=9606 GN=CPSF7 PE=1 SV=1	23	7	2.6863e+06	2.60793e+06	1.76271e+06	1.49771e+06	2.72582e+06	2.36278e+06	2.83951e+06	100961	79157.3	40552.7
P22061	Protein-L-isoaspartate(D-aspartate) O-methyltransferase OS=Homo sapiens OX=9606 GN=PCMT1 PE=1 SV=4	47	6	1.04387e+06	533255	331194	916997	1.41089e+06	1.51618e+06	673368	83794.9	26559.5	21473.7
Q9Y277	Voltage-dependent anion-selective channel protein 3 OS=Homo sapiens OX=9606 GN=VDAC3 PE=1 SV=1	28	6	2.61444e+06	2.09889e+06	2.1667e+06	2.13215e+06	2.65068e+06	3.02314e+06	2.60998e+06	401140	20122.5	133761
Q5D862	Filaggrin-2 OS=Homo sapiens OX=9606 GN=FLG2 PE=1 SV=1	6	7	1.81824e+06	692536	929684	993217	1.63724e+06	1.13999e+06	1.46269e+06	697370	227250	646786
P41235	Hepatocyte nuclear factor 4-alpha OS=Homo sapiens OX=9606 GN=HNF4A PE=1 SV=3	26	7	1.28935e+06	1.48349e+06	1.31715e+06	1.58052e+06	861.73	680	1079.14	871.587	2701.54	680
P20290	Transcription factor BTF3 OS=Homo sapiens OX=9606 GN=BTF3 PE=1 SV=1	37	4	413059	183793	217168	386112	182493	671250	486464	190991	2701.54	28588.6
O43172	U4/U6 small nuclear ribonucleoprotein Prp4 OS=Homo sapiens OX=9606 GN=PRPF4 PE=1 SV=2	24	9	610339	760410	266811	690403	2.39362e+06	3.13174e+06	1.83719e+06	188770	482342	129646
Q8NDT2	Putative RNA-binding protein 15B OS=Homo sapiens OX=9606 GN=RBM15B PE=1 SV=3	13	8	732214	1.06723e+06	2.10152e+06	1.12866e+06	2.53638e+06	878744	2.26888e+06	871.587	83867.4	680
Q5T5P2	Sickle tail protein homolog OS=Homo sapiens OX=9606 GN=KIAA1217 PE=1 SV=2	7	9	2.48931e+06	1.33578e+06	2.10409e+06	1.44106e+06	32470.4	52083.7	100536	5923.07	70731.3	51539.7
Q9Y6X3	MAU2 chromatid cohesion factor homolog OS=Homo sapiens OX=9606 GN=MAU2 PE=1 SV=2	13	7	802620	852309	600750	739103	703152	952787	127698	871.587	21571.7	680
Q76L83	Putative Polycomb group protein ASXL2 OS=Homo sapiens OX=9606 GN=ASXL2 PE=1 SV=1	12	11	1.48934e+06	938934	595119	890500	2.76792e+06	4.30954e+06	1.1334e+06	871.587	189376	45745.8
O15061	Synemin OS=Homo sapiens OX=9606 GN=SYNM PE=1 SV=2	9	9	472176	133571	219338	306065	1.2641e+06	444599	3.61022e+06	153897	37783.3	158142
P18754	Regulator of chromosome condensation OS=Homo sapiens OX=9606 GN=RCC1 PE=1 SV=1	29	8	2.07896e+06	1.8739e+06	2.49596e+06	4.23748e+06	3.59378e+06	5.13205e+06	4.75221e+06	910342	242401	283688
Q99700	Ataxin-2 OS=Homo sapiens OX=9606 GN=ATXN2 PE=1 SV=2	11	10	1.84162e+06	814075	1.07012e+06	1.26946e+06	2.4169e+06	2.00697e+06	3.10522e+06	157595	329983	66094.9
P53999	Activated RNA polymerase II transcriptional coactivator p15 OS=Homo sapiens OX=9606 GN=SUB1 PE=1 SV=3	38	6	2.22037e+06	1.75424e+06	2.31541e+06	2.56674e+06	2.37559e+06	3.59656e+06	2.51919e+06	420068	287750	271527
Q01196	Runt-related transcription factor 1 OS=Homo sapiens OX=9606 GN=RUNX1 PE=1 SV=3	23	7	1.75234e+06	818980	3.12193e+06	3.46879e+06	1.54547e+06	975997	830168	388664	101941	653888
Q13363	C-terminal-binding protein 1 OS=Homo sapiens OX=9606 GN=CTBP1 PE=1 SV=2	26	8	3.3148e+06	3.24762e+06	2.16759e+06	3.13038e+06	786130	1.44167e+06	844475	73985.7	13438.5	680
Q13200	26S proteasome non-ATPase regulatory subunit 2 OS=Homo sapiens OX=9606 GN=PSMD2 PE=1 SV=3	15	8	316220	137285	211332	519682	308848	685438	249719	280291	32362.4	102500
Q8WVV9	Heterogeneous nuclear ribonucleoprotein L-like OS=Homo sapiens OX=9606 GN=HNRNPLL PE=1 SV=1	23	7	997635	661355	795526	553787	1.24353e+06	977961	1.28271e+06	46530.9	2701.54	12617
O60264	SWI/SNF-related matrix-associated actin-dependent regulator of chromatin subfamily A member 5 OS=Homo sapiens OX=9606 GN=SMARCA5 PE=1 SV=1	12	7	877074	974332	717812	1.20825e+06	514773	979923	396348	103492	34366.2	88649
P05556	Integrin beta-1 OS=Homo sapiens OX=9606 GN=ITGB1 PE=1 SV=2	16	9	5.66964e+06	5.02159e+06	2.13616e+06	3.58044e+06	1.07697e+06	2.53649e+06	436235	332737	308359	302103
P07814	Bifunctional glutamate/proline--tRNA ligase OS=Homo sapiens OX=9606 GN=EPRS PE=1 SV=5	9	11	1.40861e+06	779197	1.15853e+06	1.80168e+06	704716	1.34489e+06	631457	532995	5.7799e+06	367128
O94992	Protein HEXIM1 OS=Homo sapiens OX=9606 GN=HEXIM1 PE=1 SV=1	21	5	1167.16	785.607	46259.8	76878.7	1.09368e+06	1.33084e+06	1.13359e+06	75346.2	2701.54	680
P12429	Annexin A3 OS=Homo sapiens OX=9606 GN=ANXA3 PE=1 SV=3	38	9	3.09357e+06	2.36353e+06	1.91729e+06	2.63861e+06	861.73	113458	46650	871.587	44261.7	54765.1
O75494	Serine/arginine-rich splicing factor 10 OS=Homo sapiens OX=9606 GN=SRSF10 PE=1 SV=1	29	7	2.73731e+06	2.62816e+06	2.2192e+06	1.82354e+06	2.80178e+06	2.04933e+06	4.4463e+06	442371	260090	154615
Q99439	Calponin-2 OS=Homo sapiens OX=9606 GN=CNN2 PE=1 SV=4	21	5	892748	778421	2.20489e+06	2.16726e+06	918675	1.24215e+06	1.19506e+06	98188.9	49422.2	230913
P43246	DNA mismatch repair protein Msh2 OS=Homo sapiens OX=9606 GN=MSH2 PE=1 SV=1	14	10	536349	415766	115891	161798	921410	1.78932e+06	1.22694e+06	169338	163561	2665.41
P23193	Transcription elongation factor A protein 1 OS=Homo sapiens OX=9606 GN=TCEA1 PE=1 SV=2	25	7	2.40808e+06	2.45858e+06	1.5645e+06	2.37939e+06	1.67249e+06	2.03118e+06	1.27916e+06	92501.4	333500	68803.7
O95373	Importin-7 OS=Homo sapiens OX=9606 GN=IPO7 PE=1 SV=1	9	7	1.47253e+06	1.05915e+06	629116	1.08541e+06	1.56252e+06	2.09094e+06	1.27064e+06	710477	364428	530255
Q68CZ2	Tensin-3 OS=Homo sapiens OX=9606 GN=TNS3 PE=1 SV=2	10	9	598502	304793	82930.2	201148	851455	1.23298e+06	1.45325e+06	46491.5	18168.8	15384.8
P83916	Chromobox protein homolog 1 OS=Homo sapiens OX=9606 GN=CBX1 PE=1 SV=1	23	4	258349	484930	363246	635618	1.45059e+06	1.91117e+06	1.314e+06	85033.9	2701.54	680
Q9HCD5	Nuclear receptor coactivator 5 OS=Homo sapiens OX=9606 GN=NCOA5 PE=1 SV=2	21	8	988133	1.06652e+06	2.38247e+06	1.59679e+06	1.0419e+06	443421	1.45258e+06	41134.2	64380.9	61938
Q5QJE6	Deoxynucleotidyltransferase terminal-interacting protein 2 OS=Homo sapiens OX=9606 GN=DNTTIP2 PE=1 SV=2	11	5	1167.16	785.607	90270.2	145038	823446	910446	625401	16438.2	2701.54	26976.5
P63208	S-phase kinase-associated protein 1 OS=Homo sapiens OX=9606 GN=SKP1 PE=1 SV=2	44	5	1.36501e+06	822211	258534	747776	1.00217e+06	1.83916e+06	1.39435e+06	66803.4	2701.54	680
P61254	60S ribosomal protein L26 OS=Homo sapiens OX=9606 GN=RPL26 PE=1 SV=1	46	2	476888	364132	315760	788775	330127	377925	736940	736726	2.6709e+06	2.99257e+06
Q53F19	Nuclear cap-binding protein subunit 3 OS=Homo sapiens OX=9606 GN=NCBP3 PE=1 SV=2	16	9	1.01108e+06	1.08695e+06	2.63966e+06	1.73692e+06	3.82361e+06	1.86401e+06	3.80137e+06	139901	64484.4	90873.4
O15355	Protein phosphatase 1G OS=Homo sapiens OX=9606 GN=PPM1G PE=1 SV=1	23	9	6.81752e+06	1.04466e+06	578575	1.95148e+07	2.53963e+06	4.06428e+06	2.48326e+06	3.38317e+06	2701.54	3.21323e+06
P17096	High mobility group protein HMG-I/HMG-Y OS=Homo sapiens OX=9606 GN=HMGA1 PE=1 SV=3	23	3	4.3996e+06	4.40313e+06	3.67085e+06	6.2369e+06	1.5652e+06	2.14538e+06	1.53075e+06	285540	1.23142e+06	1.42241e+06
Q9BZF1	Oxysterol-binding protein-related protein 8 OS=Homo sapiens OX=9606 GN=OSBPL8 PE=1 SV=3	13	8	1.1428e+06	831122	531512	844954	1.13831e+06	1.57938e+06	683275	871.587	64429.9	54164.6
Q9Y261	Hepatocyte nuclear factor 3-beta OS=Homo sapiens OX=9606 GN=FOXA2 PE=1 SV=1	13	2	111257	29882.1	3.09944e+06	3.55248e+06	861.73	680	1079.14	871.587	2701.54	680
Q13243	Serine/arginine-rich splicing factor 5 OS=Homo sapiens OX=9606 GN=SRSF5 PE=1 SV=1	25	6	1.57092e+06	1.26232e+06	1.89585e+06	3.16523e+06	4.57674e+06	3.5729e+06	6.19429e+06	340026	834951	11888.7
Q9UKL0	REST corepressor 1 OS=Homo sapiens OX=9606 GN=RCOR1 PE=1 SV=2	18	4	347746	309544	196662	447253	338215	696323	70959.3	37128.1	2701.54	680
O14950	Myosin regulatory light chain 12B OS=Homo sapiens OX=9606 GN=MYL12B PE=1 SV=2	44	7	2.08735e+06	770786	1.66851e+06	1.99632e+06	767759	1.44041e+06	626110	329970	327125	431023
P19793	Retinoic acid receptor RXR-alpha OS=Homo sapiens OX=9606 GN=RXRA PE=1 SV=1	19	3	420656	330290	59546.9	183505	32348.2	39022.4	1079.14	871.587	12083.7	13216.4
O96008	Mitochondrial import receptor subunit TOM40 homolog OS=Homo sapiens OX=9606 GN=TOMM40 PE=1 SV=1	33	7	349950	779429	573947	496285	1.32657e+06	1.98737e+06	1079.14	244913	2701.54	680
O00515	Ladinin-1 OS=Homo sapiens OX=9606 GN=LAD1 PE=1 SV=2	28	11	1.10645e+06	701223	1.75865e+06	1.95614e+06	861.73	238718	1079.14	871.587	109305	294188
Q7Z3B4	Nucleoporin p54 OS=Homo sapiens OX=9606 GN=NUP54 PE=1 SV=2	20	7	905036	647262	249751	477300	273539	1.65814e+06	1079.14	8824.72	92394.5	680
Q15424	Scaffold attachment factor B1 OS=Homo sapiens OX=9606 GN=SAFB PE=1 SV=4	12	6	1.70499e+06	963311	1.43276e+06	1.12556e+06	2.73412e+06	2.16513e+06	2.78251e+06	375741	135986	40885.8
P30876	DNA-directed RNA polymerase II subunit RPB2 OS=Homo sapiens OX=9606 GN=POLR2B PE=1 SV=1	6	5	85901	102346	23912.6	60621.4	178610	635140	407221	16021.7	2701.54	680
O14974	Protein phosphatase 1 regulatory subunit 12A OS=Homo sapiens OX=9606 GN=PPP1R12A PE=1 SV=1	10	9	2.31931e+06	1.68707e+06	1.87933e+06	2.43416e+06	471267	684175	1.07463e+06	35742.8	20897.3	503725
Q02487	Desmocollin-2 OS=Homo sapiens OX=9606 GN=DSC2 PE=1 SV=1	11	7	2.106e+06	458017	719119	325889	54017.4	103933	44892.7	9107.09	34616.3	143614
P14678	Small nuclear ribonucleoprotein-associated proteins B and B' OS=Homo sapiens OX=9606 GN=SNRPB PE=1 SV=2	31	8	4.31272e+06	3.12629e+06	3.46575e+06	5.28431e+06	5.30993e+06	5.82128e+06	5.96664e+06	1.04358e+06	63717	175696
Q9H307	Pinin OS=Homo sapiens OX=9606 GN=PNN PE=1 SV=5	15	9	2.77918e+06	2.06404e+06	1.89382e+06	2.64275e+06	4.06449e+06	4.31169e+06	4.38297e+06	319180	84018.1	60970.9
P37198	Nuclear pore glycoprotein p62 OS=Homo sapiens OX=9606 GN=NUP62 PE=1 SV=3	15	6	345014	243213	78434.3	217175	60966.8	532199	1079.14	871.587	2701.54	680
Q9HAH7	Probable fibrosin-1 OS=Homo sapiens OX=9606 GN=FBRS PE=1 SV=3	25	8	1.50578e+06	2.26578e+06	2.35543e+06	1.93742e+06	1.64039e+06	993953	1.66002e+06	8531.53	31110.4	72291.4
Q9Y2A7	Nck-associated protein 1 OS=Homo sapiens OX=9606 GN=NCKAP1 PE=1 SV=1	8	8	1.74043e+06	960046	145530	709879	953358	1.55111e+06	529113	35850.1	41186	680
P05455	Lupus La protein OS=Homo sapiens OX=9606 GN=SSB PE=1 SV=2	35	12	2.63695e+06	2.50332e+06	786824	1.61393e+06	3.49767e+06	6.25085e+06	3.96099e+06	453171	180669	230922
P36873	Serine/threonine-protein phosphatase PP1-gamma catalytic subunit OS=Homo sapiens OX=9606 GN=PPP1CC PE=1 SV=1	16	1	1167.16	249862	962.238	999.147	587164	660249	600675	51544.2	2701.54	22608.9
Q86X55	Histone-arginine methyltransferase CARM1 OS=Homo sapiens OX=9606 GN=CARM1 PE=1 SV=3	12	6	427546	420192	205116	486602	862719	1.3797e+06	648857	871.587	2701.54	680
Q15046	Lysine--tRNA ligase OS=Homo sapiens OX=9606 GN=KARS PE=1 SV=3	17	8	443077	273132	427291	455027	267510	1.16508e+06	1.04093e+06	327082	113900	20805.6
O75150	E3 ubiquitin-protein ligase BRE1B OS=Homo sapiens OX=9606 GN=RNF40 PE=1 SV=5	13	9	660674	718456	280883	308626	834473	1.30328e+06	878505	18858.2	46983	680
O00422	Histone deacetylase complex subunit SAP18 OS=Homo sapiens OX=9606 GN=SAP18 PE=1 SV=1	31	3	805196	641312	152144	1.122e+06	792563	542789	1.5664e+06	248483	44418.9	9817.92
P62829	60S ribosomal protein L23 OS=Homo sapiens OX=9606 GN=RPL23 PE=1 SV=1	46	7	5.16921e+06	4.80476e+06	4.5039e+06	6.33942e+06	8.33685e+06	1.16653e+07	7.84334e+06	4.38948e+06	1.50499e+06	1.41576e+06
P15170	Eukaryotic peptide chain release factor GTP-binding subunit ERF3A OS=Homo sapiens OX=9606 GN=GSPT1 PE=1 SV=1	18	3	660972	492181	288128	206551	376365	545372	577817	871.587	2701.54	680
B5ME19	Eukaryotic translation initiation factor 3 subunit C-like protein OS=Homo sapiens OX=9606 GN=EIF3CL PE=3 SV=1	14	11	440300	511860	621110	557801	812043	1.67309e+06	801691	492422	105884	79475.4
Q9Y597	BTB/POZ domain-containing protein KCTD3 OS=Homo sapiens OX=9606 GN=KCTD3 PE=1 SV=2	20	9	1.20227e+06	1.2146e+06	215960	563983	250579	671718	71416.2	80833.6	42011	146244
Q8NFH3	Nucleoporin Nup43 OS=Homo sapiens OX=9606 GN=NUP43 PE=1 SV=1	26	6	2.62079e+07	1.68546e+07	2.26993e+07	2.52709e+07	2.24999e+07	2.36904e+07	2.73361e+07	45277.7	6622.22	680
O15144	Actin-related protein 2/3 complex subunit 2 OS=Homo sapiens OX=9606 GN=ARPC2 PE=1 SV=1	31	9	3.10662e+06	1.99765e+06	2.53969e+06	2.0936e+06	1.47345e+06	2.54365e+06	1.57857e+06	551419	351907	380008
Q96EE3	Nucleoporin SEH1 OS=Homo sapiens OX=9606 GN=SEH1L PE=1 SV=3	24	7	912766	720531	680246	746462	1.94257e+06	1.56943e+06	1.02772e+06	181977	46990.4	680
Q8NFW8	N-acylneuraminate cytidylyltransferase OS=Homo sapiens OX=9606 GN=CMAS PE=1 SV=2	16	4	427109	782440	265844	508994	100331	401581	35859.8	871.587	2701.54	680
Q15459	Splicing factor 3A subunit 1 OS=Homo sapiens OX=9606 GN=SF3A1 PE=1 SV=1	13	8	1.78226e+06	1.21785e+06	997401	1.17697e+06	1.82714e+06	2.72384e+06	1.31857e+06	396362	93402	161320
P38646	Stress-70 protein, mitochondrial OS=Homo sapiens OX=9606 GN=HSPA9 PE=1 SV=2	18	8	913322	382371	537635	378300	440280	1.26012e+06	415878	515296	36447.8	24106
P32119	Peroxiredoxin-2 OS=Homo sapiens OX=9606 GN=PRDX2 PE=1 SV=5	32	6	1.81701e+06	1.16258e+06	1.51783e+06	2.29585e+06	1.32654e+06	2.78026e+06	1.73513e+06	1.22601e+06	306692	707353
Q96T37	RNA-binding protein 15 OS=Homo sapiens OX=9606 GN=RBM15 PE=1 SV=2	15	9	1.35184e+06	1.37852e+06	1.39254e+06	1.059e+06	1.56757e+06	1.80152e+06	2.44854e+06	44668.7	2701.54	680
P62314	Small nuclear ribonucleoprotein Sm D1 OS=Homo sapiens OX=9606 GN=SNRPD1 PE=1 SV=1	55	4	3.11223e+06	2.4224e+06	2.10548e+06	2.30263e+06	5.01371e+06	5.30251e+06	4.02552e+06	574045	53222.3	265050
Q16543	Hsp90 co-chaperone Cdc37 OS=Homo sapiens OX=9606 GN=CDC37 PE=1 SV=1	24	7	1.30694e+06	1.04808e+06	701058	1.05912e+06	1.86146e+06	2.72182e+06	1.77879e+06	105393	62830.5	67317.7
O14976	Cyclin-G-associated kinase OS=Homo sapiens OX=9606 GN=GAK PE=1 SV=2	6	5	929264	437837	83562	195275	84502.9	423175	175165	871.587	185587	680
Q99497	Protein/nucleic acid deglycase DJ-1 OS=Homo sapiens OX=9606 GN=PARK7 PE=1 SV=2	40	5	822512	531962	413174	601011	434482	1.31789e+06	299963	84907.9	37129.8	30296.8
Q8IU81	Interferon regulatory factor 2-binding protein 1 OS=Homo sapiens OX=9606 GN=IRF2BP1 PE=1 SV=1	22	8	1.11689e+06	883833	726799	1.24373e+06	1.43711e+06	2.00259e+06	1.65393e+06	13879.2	17578.6	680
P62277	40S ribosomal protein S13 OS=Homo sapiens OX=9606 GN=RPS13 PE=1 SV=2	42	7	2.52878e+06	1.72544e+06	2.24464e+06	2.01941e+06	2.14537e+06	5.31023e+06	3.32629e+06	2.88012e+06	878209	1.15324e+06
O43290	U4/U6.U5 tri-snRNP-associated protein 1 OS=Homo sapiens OX=9606 GN=SART1 PE=1 SV=1	12	7	725752	670713	287785	617244	785592	1.52481e+06	1.05449e+06	133808	9736.16	32289.5
P28290	Protein ITPRID2 OS=Homo sapiens OX=9606 GN=ITPRID2 PE=1 SV=3	8	7	1.20232e+06	573104	94018.2	62529.4	10858.3	680	1079.14	871.587	35116.7	14558.8
Q8WXX5	DnaJ homolog subfamily C member 9 OS=Homo sapiens OX=9606 GN=DNAJC9 PE=1 SV=1	30	5	1.00233e+06	769402	962.238	380279	230170	546985	276874	871.587	16959.2	680
Q9UNX3	60S ribosomal protein L26-like 1 OS=Homo sapiens OX=9606 GN=RPL26L1 PE=1 SV=1	44	1	121665	785.607	227241	219368	34404.2	680	236560	130819	2701.54	337729
Q9NR31	GTP-binding protein SAR1a OS=Homo sapiens OX=9606 GN=SAR1A PE=1 SV=1	45	4	916103	692671	597571	790523	845777	1.5378e+06	854501	132626	2701.54	33460.4
Q16539	Mitogen-activated protein kinase 14 OS=Homo sapiens OX=9606 GN=MAPK14 PE=1 SV=3	29	7	611037	358365	357029	717402	637483	845339	1.37853e+06	37903.2	95055.7	17479.5
P27695	DNA-(apurinic or apyrimidinic site) lyase OS=Homo sapiens OX=9606 GN=APEX1 PE=1 SV=2	29	7	1.35465e+06	1.18035e+06	853307	2.36621e+06	209923	272438	668512	49673.6	119875	138985
O60832	H/ACA ribonucleoprotein complex subunit DKC1 OS=Homo sapiens OX=9606 GN=DKC1 PE=1 SV=3	24	10	342440	403526	671144	558426	827258	1.2346e+06	974446	143143	310886	667523
Q13123	Protein Red OS=Homo sapiens OX=9606 GN=IK PE=1 SV=3	23	9	957053	929251	226398	606255	569519	1.0487e+06	438851	62230.4	50243.2	44474.5
Q13242	Serine/arginine-rich splicing factor 9 OS=Homo sapiens OX=9606 GN=SRSF9 PE=1 SV=1	42	9	4.02062e+06	3.35389e+06	7.19148e+06	6.12927e+06	6.07185e+06	5.61645e+06	9.36126e+06	571521	2701.54	84149.6
Q9UJ72	Annexin A10 OS=Homo sapiens OX=9606 GN=ANXA10 PE=1 SV=3	20	7	47158.3	785.607	8.58442e+06	9.24864e+06	395896	680	177191	871.587	88277.4	134237
O14776	Transcription elongation regulator 1 OS=Homo sapiens OX=9606 GN=TCERG1 PE=1 SV=2	12	11	815562	642071	406637	551375	1.11294e+06	1.72146e+06	964745	52988.3	299570	2942.88
Q15020	Squamous cell carcinoma antigen recognized by T-cells 3 OS=Homo sapiens OX=9606 GN=SART3 PE=1 SV=1	14	8	834731	775977	465720	533862	943997	1.31631e+06	744834	32862.1	21716.8	39505
Q8NHQ8	Ras association domain-containing protein 8 OS=Homo sapiens OX=9606 GN=RASSF8 PE=1 SV=2	20	7	1167.16	785.607	79207.5	999.147	1.36688e+06	1.63599e+06	708071	871.587	21425.3	4868.32
P0C0S5	Histone H2A.Z OS=Homo sapiens OX=9606 GN=H2AFZ PE=1 SV=2	54	4	7.27523e+06	8.9344e+06	4.49075e+06	5.14081e+06	1.98598e+06	9.32432e+06	5.91377e+06	1.845e+06	844184	978997
P23229	Integrin alpha-6 OS=Homo sapiens OX=9606 GN=ITGA6 PE=1 SV=5	11	8	1.56869e+06	816668	726028	1.22455e+06	861.73	680	91953.6	18598.2	18922.7	71439
Q9Y5M8	Signal recognition particle receptor subunit beta OS=Homo sapiens OX=9606 GN=SRPRB PE=1 SV=3	35	7	758622	604224	1.49685e+06	1.96172e+06	2.47768e+06	3.23688e+06	1.41582e+06	31816.3	8646.22	9574.78
Q9Y383	Putative RNA-binding protein Luc7-like 2 OS=Homo sapiens OX=9606 GN=LUC7L2 PE=1 SV=2	18	5	2.19972e+06	2.2105e+06	1.57838e+06	1.43499e+06	5.31586e+06	4.65241e+06	5.847e+06	468670	58083.9	249214
Q02413	Desmoglein-1 OS=Homo sapiens OX=9606 GN=DSG1 PE=1 SV=2	11	8	1.27159e+06	379230	510944	870439	562501	212528	466135	396811	42419	212921
P46977	Dolichyl-diphosphooligosaccharide--protein glycosyltransferase subunit STT3A OS=Homo sapiens OX=9606 GN=STT3A PE=1 SV=2	11	6	838614	1.35502e+06	744322	981413	412790	1.92806e+06	423761	45366.1	25742.4	20080.9
P14868	Aspartate--tRNA ligase, cytoplasmic OS=Homo sapiens OX=9606 GN=DARS PE=1 SV=2	21	8	772196	688897	661708	1.00099e+06	664996	1.30919e+06	508177	457978	370032	252649
Q9BZF9	Uveal autoantigen with coiled-coil domains and ankyrin repeats OS=Homo sapiens OX=9606 GN=UACA PE=1 SV=2	6	5	728615	309412	262175	265984	620958	345595	653025	871.587	2701.54	680
Q96GM5	SWI/SNF-related matrix-associated actin-dependent regulator of chromatin subfamily D member 1 OS=Homo sapiens OX=9606 GN=SMARCD1 PE=1 SV=2	12	3	1167.16	73831	126900	127087	29205.3	66683.9	1079.14	871.587	10547.4	680
Q86VP6	Cullin-associated NEDD8-dissociated protein 1 OS=Homo sapiens OX=9606 GN=CAND1 PE=1 SV=2	8	8	426753	233501	236350	669872	237845	1.04218e+06	59296	51991.8	2701.54	24306.3
P27824	Calnexin OS=Homo sapiens OX=9606 GN=CANX PE=1 SV=2	19	9	3.19926e+06	2.58177e+06	1.56346e+06	2.24206e+06	1.46206e+06	3.9065e+06	1.39483e+06	155928	2701.54	5612.11
Q08170	Serine/arginine-rich splicing factor 4 OS=Homo sapiens OX=9606 GN=SRSF4 PE=1 SV=2	14	3	151558	137668	962.238	62765.2	746228	782889	1.17121e+06	63343.4	2701.54	680
P60660	Myosin light polypeptide 6 OS=Homo sapiens OX=9606 GN=MYL6 PE=1 SV=2	45	6	4.00647e+06	3.28257e+06	3.83027e+06	3.93794e+06	1.96486e+06	3.37483e+06	4.61898e+06	647074	329193	810228
P52294	Importin subunit alpha-5 OS=Homo sapiens OX=9606 GN=KPNA1 PE=1 SV=3	15	3	141053	103734	52165.5	999.147	646381	742874	256492	13171.3	2701.54	228098
P62249	40S ribosomal protein S16 OS=Homo sapiens OX=9606 GN=RPS16 PE=1 SV=2	51	9	7.82721e+06	5.94442e+06	7.8682e+06	7.88724e+06	8.65301e+06	1.42234e+07	9.81317e+06	7.97376e+06	2.34941e+06	2.49685e+06
Q13153	Serine/threonine-protein kinase PAK 1 OS=Homo sapiens OX=9606 GN=PAK1 PE=1 SV=2	18	4	460336	364598	353260	386459	19247.7	210619	1079.14	871.587	525978	680
P50991	T-complex protein 1 subunit delta OS=Homo sapiens OX=9606 GN=CCT4 PE=1 SV=4	24	9	578810	513107	484885	853874	861214	1.39974e+06	1.11592e+06	402575	233771	240925
O14818	Proteasome subunit alpha type-7 OS=Homo sapiens OX=9606 GN=PSMA7 PE=1 SV=1	38	3	340368	142002	157978	262640	314337	487218	259133	71484.9	2701.54	13982
O75362	Zinc finger protein 217 OS=Homo sapiens OX=9606 GN=ZNF217 PE=1 SV=1	11	8	276528	484456	732129	478547	1.64076e+06	1.58442e+06	925904	76299.7	36724.7	131870
Q6NXG1	Epithelial splicing regulatory protein 1 OS=Homo sapiens OX=9606 GN=ESRP1 PE=1 SV=2	13	6	1.11857e+06	1.25636e+06	1.47199e+06	1.62893e+06	553105	237653	249972	871.587	2701.54	680
Q15181	Inorganic pyrophosphatase OS=Homo sapiens OX=9606 GN=PPA1 PE=1 SV=2	24	5	1.43721e+06	1.6076e+06	696714	1.06925e+06	736661	1.32576e+06	648784	108382	26750	54885.6
P46778	60S ribosomal protein L21 OS=Homo sapiens OX=9606 GN=RPL21 PE=1 SV=2	44	7	9.47108e+06	9.49764e+06	9.19139e+06	1.35852e+07	1.31973e+07	1.88266e+07	1.72168e+07	6.02939e+06	3.08417e+06	5.64185e+06
P05198	Eukaryotic translation initiation factor 2 subunit 1 OS=Homo sapiens OX=9606 GN=EIF2S1 PE=1 SV=3	32	6	554520	569697	1.38533e+06	2.0079e+06	856702	1.82702e+06	748168	547776	75370.8	237602
P31948	Stress-induced-phosphoprotein 1 OS=Homo sapiens OX=9606 GN=STIP1 PE=1 SV=1	20	9	2.346e+06	1.51666e+06	939638	1.41923e+06	1.47478e+06	3.184e+06	1.58727e+06	195886	137610	212521
Q86WB0	Nuclear-interacting partner of ALK OS=Homo sapiens OX=9606 GN=ZC3HC1 PE=1 SV=1	15	5	465923	559403	227866	307435	925854	1.53206e+06	622326	290445	178307	100783
Q15427	Splicing factor 3B subunit 4 OS=Homo sapiens OX=9606 GN=SF3B4 PE=1 SV=1	14	3	1.29354e+06	785.607	962.238	86849.3	4.24292e+06	1.20077e+06	928823	257550	100733	680
Q96A33	Coiled-coil domain-containing protein 47 OS=Homo sapiens OX=9606 GN=CCDC47 PE=1 SV=1	24	8	311011	319215	357087	458244	761017	1.61863e+06	364343	49251.8	2701.54	680
P63151	Serine/threonine-protein phosphatase 2A 55 kDa regulatory subunit B alpha isoform OS=Homo sapiens OX=9606 GN=PPP2R2A PE=1 SV=1	23	7	777306	488929	502350	1.0776e+06	758027	1.06633e+06	1.14273e+06	14626.6	110565	78107.9
Q8NFH4	Nucleoporin Nup37 OS=Homo sapiens OX=9606 GN=NUP37 PE=1 SV=1	21	5	1.61786e+06	1.40881e+06	1.05452e+06	1.95791e+06	2.02399e+06	2.94741e+06	1.30785e+06	151091	78785.4	680
P08243	Asparagine synthetase [glutamine-hydrolyzing] OS=Homo sapiens OX=9606 GN=ASNS PE=1 SV=4	22	11	348570	36037.3	1.9707e+06	3.87604e+06	882977	1.16145e+06	1.16552e+06	12420.7	116860	201771
P51116	Fragile X mental retardation syndrome-related protein 2 OS=Homo sapiens OX=9606 GN=FXR2 PE=1 SV=2	16	4	194435	91239.2	76772.3	69750.3	261013	305644	349264	35664.4	2701.54	680
Q7L576	Cytoplasmic FMR1-interacting protein 1 OS=Homo sapiens OX=9606 GN=CYFIP1 PE=1 SV=1	9	10	1.63512e+06	796592	209330	586661	741643	1.40092e+06	386665	84680.1	73689.2	69303.4
Q15942	Zyxin OS=Homo sapiens OX=9606 GN=ZYX PE=1 SV=1	16	5	780367	608301	258480	646310	1.40202e+06	1.55456e+06	1.47883e+06	67462.7	2701.54	27862.6
Q9NUQ6	SPATS2-like protein OS=Homo sapiens OX=9606 GN=SPATS2L PE=1 SV=2	15	6	812083	560197	143018	169413	405478	971218	917573	184264	234994	55838.4
P52209	6-phosphogluconate dehydrogenase, decarboxylating OS=Homo sapiens OX=9606 GN=PGD PE=1 SV=3	18	7	2.6936e+06	1.71288e+06	655687	666273	1.20122e+06	2.94662e+06	2.1931e+06	335238	111042	35576.2
Q92878	DNA repair protein RAD50 OS=Homo sapiens OX=9606 GN=RAD50 PE=1 SV=1	9	11	1.37133e+06	1.23583e+06	265137	842741	371841	980796	235621	38049.9	29588.8	32503.8
O60231	Pre-mRNA-splicing factor ATP-dependent RNA helicase DHX16 OS=Homo sapiens OX=9606 GN=DHX16 PE=1 SV=2	9	6	200490	371440	56669.7	94154.3	342520	576716	47424.7	6697.12	2701.54	23594.2
Q9Y5A9	YTH domain-containing family protein 2 OS=Homo sapiens OX=9606 GN=YTHDF2 PE=1 SV=2	17	4	756620	436476	191253	590768	1.94683e+06	2.59911e+06	2.36489e+06	44364.6	2701.54	680
Q969G3	SWI/SNF-related matrix-associated actin-dependent regulator of chromatin subfamily E member 1 OS=Homo sapiens OX=9606 GN=SMARCE1 PE=1 SV=2	26	7	545083	829743	1.52792e+06	1.96466e+06	68474.4	168249	270515	871.587	2701.54	680
Q6NUQ4	Transmembrane protein 214 OS=Homo sapiens OX=9606 GN=TMEM214 PE=1 SV=2	11	6	794186	1.06416e+06	541480	689910	837160	1.81373e+06	579057	42129.6	26830	103164
P62841	40S ribosomal protein S15 OS=Homo sapiens OX=9606 GN=RPS15 PE=1 SV=2	40	3	1.01316e+06	649702	747158	1.33316e+06	1.01748e+06	875010	1.59698e+06	598045	246131	256435
Q02790	Peptidyl-prolyl cis-trans isomerase FKBP4 OS=Homo sapiens OX=9606 GN=FKBP4 PE=1 SV=3	21	6	306275	236858	97931.6	220387	225567	840339	281983	112606	2701.54	76453
Q9UH17	DNA dC->dU-editing enzyme APOBEC-3B OS=Homo sapiens OX=9606 GN=APOBEC3B PE=1 SV=1	16	4	134752	132264	323867	187866	464896	506142	906604	31874.6	2701.54	680
Q14444	Caprin-1 OS=Homo sapiens OX=9606 GN=CAPRIN1 PE=1 SV=2	17	7	1.15689e+06	657082	888985	1.16347e+06	1.54711e+06	2.64335e+06	2.37932e+06	483887	69034.5	90555.3
P53621	Coatomer subunit alpha OS=Homo sapiens OX=9606 GN=COPA PE=1 SV=2	9	9	388861	837151	811021	1.0696e+06	665778	1.38335e+06	630956	139642	93956.6	92808.1
P07384	Calpain-1 catalytic subunit OS=Homo sapiens OX=9606 GN=CAPN1 PE=1 SV=1	11	6	1.23511e+06	654681	910665	1.46078e+06	861.73	130211	1079.14	14447.7	55355.1	32957.3
P0DP25	Calmodulin-3 OS=Homo sapiens OX=9606 GN=CALM3 PE=1 SV=1	52	6	4.23907e+06	2.39353e+06	3.45867e+06	4.34309e+06	2.29164e+06	4.4484e+06	2.33869e+06	348390	365127	409892
Q9BRD0	BUD13 homolog OS=Homo sapiens OX=9606 GN=BUD13 PE=1 SV=1	14	8	2.38484e+06	3.22513e+06	3.47966e+06	2.14447e+06	5.25184e+06	2.36763e+06	3.51713e+06	66921.2	11878.4	7371.91
O95400	CD2 antigen cytoplasmic tail-binding protein 2 OS=Homo sapiens OX=9606 GN=CD2BP2 PE=1 SV=1	20	5	676078	517806	234244	293589	535400	1.31539e+06	502451	108558	56400	63163.4
Q9H0S4	Probable ATP-dependent RNA helicase DDX47 OS=Homo sapiens OX=9606 GN=DDX47 PE=1 SV=1	19	7	819246	817181	583109	856652	1.51978e+06	1.99599e+06	1.2088e+06	135474	115838	14785.9
Q9Y223	Bifunctional UDP-N-acetylglucosamine 2-epimerase/N-acetylmannosamine kinase OS=Homo sapiens OX=9606 GN=GNE PE=1 SV=1	13	7	2.62203e+06	1.97059e+06	394279	669001	80638.6	643197	339235	16202.7	119576	17678.1
Q06323	Proteasome activator complex subunit 1 OS=Homo sapiens OX=9606 GN=PSME1 PE=1 SV=1	31	7	279193	418577	687675	1.12254e+06	15087.8	308444	14803.4	871.587	16785.3	77269
P26583	High mobility group protein B2 OS=Homo sapiens OX=9606 GN=HMGB2 PE=1 SV=2	37	7	2.17096e+06	2.48413e+06	1.64781e+06	2.5551e+06	810021	1.37643e+06	1.22119e+06	130333	819293	245060
Q07065	Cytoskeleton-associated protein 4 OS=Homo sapiens OX=9606 GN=CKAP4 PE=1 SV=2	17	8	11411.8	36408.9	1.22723e+06	1.11651e+06	279496	337594	239467	182471	2701.54	215626
P29692	Elongation factor 1-delta OS=Homo sapiens OX=9606 GN=EEF1D PE=1 SV=5	30	6	3.365e+06	2.23419e+06	1.6343e+06	2.43152e+06	940094	2.24093e+06	1.4483e+06	500105	708343	342041
P42677	40S ribosomal protein S27 OS=Homo sapiens OX=9606 GN=RPS27 PE=1 SV=3	31	3	3.56154e+06	3.97488e+06	3.91559e+06	4.53209e+06	7.38247e+06	1.36141e+07	9.1921e+06	2.00173e+06	785492	1.39691e+06
P47756	F-actin-capping protein subunit beta OS=Homo sapiens OX=9606 GN=CAPZB PE=1 SV=4	27	6	1.45529e+06	1.75927e+06	829617	1.17245e+06	1.25178e+06	2.02747e+06	602003	352711	116450	249155
P27635	60S ribosomal protein L10 OS=Homo sapiens OX=9606 GN=RPL10 PE=1 SV=4	24	6	3.74931e+06	3.46019e+06	3.94206e+06	4.65797e+06	4.85072e+06	6.34947e+06	5.73603e+06	1.70296e+06	466544	822669
O95758	Polypyrimidine tract-binding protein 3 OS=Homo sapiens OX=9606 GN=PTBP3 PE=1 SV=2	16	4	942762	760850	1.12953e+06	1.23918e+06	390884	730259	1.11025e+06	871.587	55860.6	25293.4
P62847	40S ribosomal protein S24 OS=Homo sapiens OX=9606 GN=RPS24 PE=1 SV=1	30	5	3.2152e+06	3.20565e+06	4.42263e+06	5.23374e+06	5.23046e+06	6.38767e+06	6.27368e+06	1.90969e+06	370133	1.20406e+06
Q96CS3	FAS-associated factor 2 OS=Homo sapiens OX=9606 GN=FAF2 PE=1 SV=2	23	6	363526	285987	402675	611859	1.22384e+06	2.23938e+06	1.40014e+06	76674.1	7535.85	76221.4
Q53GS9	U4/U6.U5 tri-snRNP-associated protein 2 OS=Homo sapiens OX=9606 GN=USP39 PE=1 SV=2	17	7	1.07043e+06	1.24757e+06	1.03692e+06	1.12319e+06	1.55593e+06	2.16108e+06	1.28793e+06	223922	4764.71	15479.5
Q02880	DNA topoisomerase 2-beta OS=Homo sapiens OX=9606 GN=TOP2B PE=1 SV=3	7	3	119170	147605	123324	154900	107547	77987.6	1079.14	13689.9	16549.7	29232.6
Q8TCJ2	Dolichyl-diphosphooligosaccharide--protein glycosyltransferase subunit STT3B OS=Homo sapiens OX=9606 GN=STT3B PE=1 SV=1	8	5	1.10887e+06	1.17576e+06	1.17602e+06	1.56387e+06	547378	778493	291618	31195.3	17626.2	22201.1
Q8N1N4	Keratin, type II cytoskeletal 78 OS=Homo sapiens OX=9606 GN=KRT78 PE=1 SV=2	16	6	1.40387e+06	525120	930496	704731	1.46599e+06	822920	1.27183e+06	721423	150452	613881
Q9Y316	Protein MEMO1 OS=Homo sapiens OX=9606 GN=MEMO1 PE=1 SV=1	30	6	1.51954e+06	1.35332e+06	535303	1.22492e+06	406462	1.19296e+06	403253	58075.8	2701.54	24470.4
P46736	Lys-63-specific deubiquitinase BRCC36 OS=Homo sapiens OX=9606 GN=BRCC3 PE=1 SV=2	21	6	742863	482320	208342	550299	794574	2.03988e+06	650814	18011.4	65814.3	26215.8
Q9Y5L0	Transportin-3 OS=Homo sapiens OX=9606 GN=TNPO3 PE=1 SV=3	8	5	512137	436977	97206.1	320404	697528	1.30485e+06	562331	9267.77	9448.43	680
Q9NTZ6	RNA-binding protein 12 OS=Homo sapiens OX=9606 GN=RBM12 PE=1 SV=1	12	10	1.73764e+06	1.36637e+06	1.11157e+06	1.8048e+06	1.99574e+06	2.36469e+06	1.84327e+06	23569.6	30191.7	11232
Q9HCH5	Synaptotagmin-like protein 2 OS=Homo sapiens OX=9606 GN=SYTL2 PE=1 SV=3	10	6	1167.16	45280.9	1.01045e+06	899030	49567.9	23255.4	1079.14	113351	2701.54	680
Q7Z7K6	Centromere protein V OS=Homo sapiens OX=9606 GN=CENPV PE=1 SV=1	49	8	2.427e+06	2.11881e+06	815310	933438	227140	446343	512923	68565	726257	197188
Q06787	Synaptic functional regulator FMR1 OS=Homo sapiens OX=9606 GN=FMR1 PE=1 SV=1	14	5	673511	573035	749158	716333	294399	257892	461282	871.587	2701.54	680
O00629	Importin subunit alpha-3 OS=Homo sapiens OX=9606 GN=KPNA4 PE=1 SV=1	13	3	2.52743e+06	2.40711e+06	3.39568e+06	2.79769e+06	3.96647e+06	4.61189e+06	4.56453e+06	2.80809e+06	1.07906e+06	1.99982e+06
O15269	Serine palmitoyltransferase 1 OS=Homo sapiens OX=9606 GN=SPTLC1 PE=1 SV=1	12	3	1.12146e+06	770076	515713	1.11695e+06	566868	825272	579432	871.587	2701.54	680
Q16181	Septin-7 OS=Homo sapiens OX=9606 GN=SEPT7 PE=1 SV=2	22	6	1.14055e+06	1.13976e+06	485066	582533	589205	1.21755e+06	543734	68015	231122	16260.1
Q04917	14-3-3 protein eta OS=Homo sapiens OX=9606 GN=YWHAH PE=1 SV=4	31	4	1.77901e+06	1.29964e+06	1.2039e+06	1.5473e+06	1.08533e+06	1.31393e+06	972098	81913.6	2701.54	41785.1
O60841	Eukaryotic translation initiation factor 5B OS=Homo sapiens OX=9606 GN=EIF5B PE=1 SV=4	9	7	250453	70242.8	286374	328574	378691	853633	638104	249598	188126	61268.4
Q86UU0	B-cell CLL/lymphoma 9-like protein OS=Homo sapiens OX=9606 GN=BCL9L PE=1 SV=1	8	8	1.68464e+06	1.09711e+06	934315	2.64951e+06	698212	118189	154321	14004.5	2701.54	680
Q8IYB3	Serine/arginine repetitive matrix protein 1 OS=Homo sapiens OX=9606 GN=SRRM1 PE=1 SV=2	8	5	1.32333e+06	962946	941924	872305	1.84691e+06	1.51514e+06	1.59064e+06	126747	15744	50798
Q15437	Protein transport protein Sec23B OS=Homo sapiens OX=9606 GN=SEC23B PE=1 SV=2	10	4	534027	486955	97728.2	158447	431549	595164	191624	871.587	2701.54	680
Q13085	Acetyl-CoA carboxylase 1 OS=Homo sapiens OX=9606 GN=ACACA PE=1 SV=2	4	6	91324.1	87462.2	36401.2	48830.2	159988	434875	309751	871.587	2701.54	680
P28702	Retinoic acid receptor RXR-beta OS=Homo sapiens OX=9606 GN=RXRB PE=1 SV=2	16	3	450940	508271	138169	335882	148355	183997	1079.14	871.587	2701.54	680
Q9NQB0	Transcription factor 7-like 2 OS=Homo sapiens OX=9606 GN=TCF7L2 PE=1 SV=2	13	6	943014	1.25368e+06	1.34013e+06	2.18703e+06	57024.3	157570	76264.9	18443.2	2701.54	25445.2
P46783	40S ribosomal protein S10 OS=Homo sapiens OX=9606 GN=RPS10 PE=1 SV=1	55	9	3.47178e+06	2.09175e+06	2.79806e+06	3.25102e+06	3.0557e+06	6.0553e+06	6.24497e+06	1.55445e+06	415131	681984
Q8TE67	Epidermal growth factor receptor kinase substrate 8-like protein 3 OS=Homo sapiens OX=9606 GN=EPS8L3 PE=1 SV=2	15	7	1.47537e+06	1.14509e+06	1.01498e+06	1.04625e+06	861.73	321003	73547.3	15169.9	12291.1	30382.4
P52895	Aldo-keto reductase family 1 member C2 OS=Homo sapiens OX=9606 GN=AKR1C2 PE=1 SV=3	21	3	546633	336263	143051	147926	400347	448409	776053	16772	2701.54	680
Q8WUH6	Transmembrane protein 263 OS=Homo sapiens OX=9606 GN=TMEM263 PE=1 SV=1	58	5	1.47573e+06	1.20073e+06	3.40435e+06	3.44954e+06	1.35483e+06	2.18025e+06	1.78574e+06	612421	497394	1.31322e+06
P15559	NAD(P)H dehydrogenase [quinone] 1 OS=Homo sapiens OX=9606 GN=NQO1 PE=1 SV=1	32	6	1.48162e+06	1.45257e+06	414421	458395	488687	1.35325e+06	1.5728e+06	170493	185971	16598.6
Q8NC51	Plasminogen activator inhibitor 1 RNA-binding protein OS=Homo sapiens OX=9606 GN=SERBP1 PE=1 SV=2	21	8	1.67586e+06	1.66281e+06	2.38792e+06	2.44078e+06	2.96602e+06	4.53397e+06	3.79616e+06	2.01156e+06	879895	1.31892e+06
Q16625	Occludin OS=Homo sapiens OX=9606 GN=OCLN PE=1 SV=1	20	6	518877	372125	1.36533e+06	1.70307e+06	165125	162768	307184	871.587	2701.54	680
P37268	Squalene synthase OS=Homo sapiens OX=9606 GN=FDFT1 PE=1 SV=1	23	7	239579	155307	389468	1.34103e+06	394126	1.22364e+06	244782	871.587	2701.54	48833.6
P62910	60S ribosomal protein L32 OS=Homo sapiens OX=9606 GN=RPL32 PE=1 SV=2	41	5	1.6313e+06	1.78283e+06	2.84844e+06	2.11117e+06	5.59568e+06	4.95877e+06	4.51356e+06	3.55818e+06	556443	1.31575e+06
Q9UL25	Ras-related protein Rab-21 OS=Homo sapiens OX=9606 GN=RAB21 PE=1 SV=3	31	5	632909	733230	694129	831635	306881	330039	92470.9	871.587	16958	121702
P47895	Aldehyde dehydrogenase family 1 member A3 OS=Homo sapiens OX=9606 GN=ALDH1A3 PE=1 SV=2	17	7	2.47186e+06	1.448e+06	765621	2.31276e+06	861.73	680	141773	871.587	31597.2	79269.6
P42704	Leucine-rich PPR motif-containing protein, mitochondrial OS=Homo sapiens OX=9606 GN=LRPPRC PE=1 SV=3	9	11	1.20318e+06	774387	281665	617109	236052	1.28815e+06	765515	430024	272342	67737.6
O60493	Sorting nexin-3 OS=Homo sapiens OX=9606 GN=SNX3 PE=1 SV=3	41	4	430478	257718	369642	316464	1.15708e+06	1.23635e+06	1.59878e+06	65588.1	16376.2	9379.8
P52594	Arf-GAP domain and FG repeat-containing protein 1 OS=Homo sapiens OX=9606 GN=AGFG1 PE=1 SV=2	14	6	957562	353903	93001.7	649381	215458	1.06897e+06	196197	6404.78	2701.54	680
Q05519	Serine/arginine-rich splicing factor 11 OS=Homo sapiens OX=9606 GN=SRSF11 PE=1 SV=1	15	5	754222	382916	559728	913276	1.54187e+06	1.54793e+06	1.64725e+06	190664	11260.4	680
P50542	Peroxisomal targeting signal 1 receptor OS=Homo sapiens OX=9606 GN=PEX5 PE=1 SV=3	13	6	1167.16	785.607	962.238	999.147	384444	889650	915058	871.587	2701.54	680
O60884	DnaJ homolog subfamily A member 2 OS=Homo sapiens OX=9606 GN=DNAJA2 PE=1 SV=1	22	5	2.35301e+06	1.73203e+06	810402	1.29938e+06	2.39085e+06	3.82484e+06	2.41198e+06	150661	219063	32637.4
P27797	Calreticulin OS=Homo sapiens OX=9606 GN=CALR PE=1 SV=1	22	5	972015	535764	279986	619360	216396	532912	193642	20404.7	2701.54	680
P20674	Cytochrome c oxidase subunit 5A, mitochondrial OS=Homo sapiens OX=9606 GN=COX5A PE=1 SV=2	23	5	1.98014e+06	4.56213e+06	1.24149e+06	1.97391e+06	1.05541e+06	2.74776e+06	482716	21694.7	2701.54	8323.33
P08240	Signal recognition particle receptor subunit alpha OS=Homo sapiens OX=9606 GN=SRPRA PE=1 SV=2	14	7	1.00375e+06	512392	389454	1.06593e+06	365556	1.22964e+06	1079.14	23561.1	95962.7	680
P51648	Fatty aldehyde dehydrogenase OS=Homo sapiens OX=9606 GN=ALDH3A2 PE=1 SV=1	18	6	1.65896e+06	6.31776e+06	487705	1.1012e+06	4.56573e+06	949044	4.63201e+06	14849	21076.4	57948.6
P48729	Casein kinase I isoform alpha OS=Homo sapiens OX=9606 GN=CSNK1A1 PE=1 SV=2	21	7	2.19144e+06	1.35096e+06	1.333e+06	1.81486e+06	1.31776e+06	2.38611e+06	1.15921e+06	18131.7	188716	152120
P62714	Serine/threonine-protein phosphatase 2A catalytic subunit beta isoform OS=Homo sapiens OX=9606 GN=PPP2CB PE=1 SV=1	17	3	511575	348607	381849	531789	360794	617089	436168	25492.8	2701.54	4673.2
P30838	Aldehyde dehydrogenase, dimeric NADP-preferring OS=Homo sapiens OX=9606 GN=ALDH3A1 PE=1 SV=3	21	7	1.83767e+06	865641	1.2037e+06	2.16804e+06	9858.27	67050	95669.2	871.587	22877.3	32394.2
P25815	Protein S100-P OS=Homo sapiens OX=9606 GN=S100P PE=1 SV=2	49	4	576753	594709	5.71432e+06	9.81984e+06	139332	157182	75647	62246.6	25368.7	305752
Q96IU4	Protein ABHD14B OS=Homo sapiens OX=9606 GN=ABHD14B PE=1 SV=1	35	5	823551	276690	681254	1.10584e+06	333813	840221	660679	33327.8	20056.4	47224.6
Q15165	Serum paraoxonase/arylesterase 2 OS=Homo sapiens OX=9606 GN=PON2 PE=1 SV=4	29	4	430496	719699	108385	292282	52414.3	22017.8	30180.1	871.587	2701.54	680
Q15056	Eukaryotic translation initiation factor 4H OS=Homo sapiens OX=9606 GN=EIF4H PE=1 SV=5	23	4	3.56919e+06	2.58932e+06	2.24355e+06	2.91208e+06	2.64982e+06	4.49143e+06	3.79382e+06	407662	60974.8	217116
P53396	ATP-citrate synthase OS=Homo sapiens OX=9606 GN=ACLY PE=1 SV=3	9	8	582840	377448	452795	156801	813258	1.21961e+06	900043	314683	137161	67740.6
Q9Y3A5	Ribosome maturation protein SBDS OS=Homo sapiens OX=9606 GN=SBDS PE=1 SV=4	22	6	2.02573e+06	1.21718e+06	1.11942e+06	1.56902e+06	797405	1.85424e+06	1.02837e+06	64449.4	24619.4	17730.2
Q9Y2D5	A-kinase anchor protein 2 OS=Homo sapiens OX=9606 GN=AKAP2 PE=1 SV=3	10	5	671441	442131	230950	269984	861.73	680	1079.14	2866.53	7140.19	7303.06
P24534	Elongation factor 1-beta OS=Homo sapiens OX=9606 GN=EEF1B2 PE=1 SV=3	27	5	1.60798e+06	1.42965e+06	1.09098e+06	1.46475e+06	1.26244e+06	1.68905e+06	1.34417e+06	599077	233932	102882
P29590	Protein PML OS=Homo sapiens OX=9606 GN=PML PE=1 SV=3	17	8	2.06819e+06	1.71907e+06	1.5365e+06	2.10675e+06	469070	1.14412e+06	365473	16912.1	154078	61289.5
P46087	Probable 28S rRNA (cytosine(4447)-C(5))-methyltransferase OS=Homo sapiens OX=9606 GN=NOP2 PE=1 SV=2	12	8	1167.16	851780	915765	1.08834e+06	1.85607e+06	2.02864e+06	1.80727e+06	292553	309439	498661
Q14671	Pumilio homolog 1 OS=Homo sapiens OX=9606 GN=PUM1 PE=1 SV=3	9	6	1.0606e+06	264012	379836	758994	1.00939e+06	1.78075e+06	1.40139e+06	27658.8	229444	7343.38
P24666	Low molecular weight phosphotyrosine protein phosphatase OS=Homo sapiens OX=9606 GN=ACP1 PE=1 SV=3	32	5	1.62356e+06	1.46531e+06	1.34543e+06	1.86775e+06	460391	682379	566078	97022.8	39166.7	71792.6
Q8IUX4	DNA dC->dU-editing enzyme APOBEC-3F OS=Homo sapiens OX=9606 GN=APOBEC3F PE=1 SV=3	19	4	236499	194756	146889	186895	767370	664568	710696	871.587	13641.6	680
P51955	Serine/threonine-protein kinase Nek2 OS=Homo sapiens OX=9606 GN=NEK2 PE=1 SV=1	22	7	740564	1.03723e+06	413817	375959	1.62394e+06	755064	1.05246e+06	871.587	60021.2	680
Q29RF7	Sister chromatid cohesion protein PDS5 homolog A OS=Homo sapiens OX=9606 GN=PDS5A PE=1 SV=1	8	7	465567	474620	337132	488183	498682	825245	408045	102517	4.47252e+06	76719.7
Q9Y2J4	Angiomotin-like protein 2 OS=Homo sapiens OX=9606 GN=AMOTL2 PE=1 SV=3	12	7	15527.2	88939.3	962.238	999.147	1.67635e+06	1.30554e+06	1.05275e+06	257464	67265.3	680
Q92879	CUGBP Elav-like family member 1 OS=Homo sapiens OX=9606 GN=CELF1 PE=1 SV=2	14	4	1.37945e+06	984859	803249	636874	2.14822e+06	1.49832e+06	2.90281e+06	98842.1	32410.3	69218.3
P46782	40S ribosomal protein S5 OS=Homo sapiens OX=9606 GN=RPS5 PE=1 SV=4	28	3	284616	197794	962.238	152569	227006	371038	398643	402908	71734.1	193234
Q16637	Survival motor neuron protein OS=Homo sapiens OX=9606 GN=SMN1 PE=1 SV=1	28	5	1.37783e+06	601817	1.26717e+06	1.58459e+06	2.97149e+06	4.01148e+06	1.55061e+06	871.587	2701.54	95498.3
Q02543	60S ribosomal protein L18a OS=Homo sapiens OX=9606 GN=RPL18A PE=1 SV=2	22	7	8.70322e+06	7.5975e+06	8.55806e+06	1.03129e+07	1.26155e+07	1.4214e+07	1.30229e+07	3.59428e+06	2.4503e+06	3.75139e+06
Q9NZT1	Calmodulin-like protein 5 OS=Homo sapiens OX=9606 GN=CALML5 PE=1 SV=2	38	3	355766	118044	83512.2	177550	313666	680	110389	57623.6	2701.54	31569
P19784	Casein kinase II subunit alpha' OS=Homo sapiens OX=9606 GN=CSNK2A2 PE=1 SV=1	26	6	256110	88908.2	962.238	241049	425707	1.67046e+06	517827	871.587	9876.42	680
Q92610	Zinc finger protein 592 OS=Homo sapiens OX=9606 GN=ZNF592 PE=1 SV=2	7	5	1.08475e+06	1.04536e+06	1.20791e+06	1.18656e+06	1.12191e+06	886982	796319	871.587	2701.54	680
Q15907	Ras-related protein Rab-11B OS=Homo sapiens OX=9606 GN=RAB11B PE=1 SV=4	32	7	3.27344e+06	2.02937e+06	1.45882e+06	2.55259e+06	263911	1.66547e+06	339414	68486.3	27307.9	68829.3
Q96S55	ATPase WRNIP1 OS=Homo sapiens OX=9606 GN=WRNIP1 PE=1 SV=2	11	7	731675	1.24942e+06	772102	977401	1.62168e+06	2.3739e+06	1.25341e+06	25278.1	2701.54	680
O75436	Vacuolar protein sorting-associated protein 26A OS=Homo sapiens OX=9606 GN=VPS26A PE=1 SV=2	29	7	1.27858e+06	730256	542843	730389	441574	1.45209e+06	659812	54243.2	116271	680
Q9UBC2	Epidermal growth factor receptor substrate 15-like 1 OS=Homo sapiens OX=9606 GN=EPS15L1 PE=1 SV=1	11	6	331661	132138	176341	375747	465394	1.00739e+06	250989	871.587	95143.2	32489.4
P0DOX8	Immunoglobulin lambda-1 light chain OS=Homo sapiens OX=9606 PE=1 SV=1	28	3	1.8315e+06	1.5226e+06	1.69791e+06	1.73891e+06	2.73305e+06	2.32602e+06	2.22795e+06	102166	658645	816681
P61006	Ras-related protein Rab-8A OS=Homo sapiens OX=9606 GN=RAB8A PE=1 SV=1	32	4	1.21584e+06	892872	663059	1.35566e+06	674447	1.19926e+06	459133	53658.7	2701.54	41045.5
Q9ULV3	Cip1-interacting zinc finger protein OS=Homo sapiens OX=9606 GN=CIZ1 PE=1 SV=2	9	6	46544.4	65625.6	16542.9	17357.4	997012	688167	1.0047e+06	99957.7	153200	23516.2
P60228	Eukaryotic translation initiation factor 3 subunit E OS=Homo sapiens OX=9606 GN=EIF3E PE=1 SV=1	23	8	716375	66435.4	170015	1.03921e+06	236366	897586	518076	275692	41797.2	87575.7
P05141	ADP/ATP translocase 2 OS=Homo sapiens OX=9606 GN=SLC25A5 PE=1 SV=7	24	2	456491	613834	309715	397165	439294	688660	275717	312356	2701.54	9620.52
P69905	Hemoglobin subunit alpha OS=Homo sapiens OX=9606 GN=HBA1 PE=1 SV=2	35	5	6.08993e+06	5.35993e+06	6.05147e+06	6.87128e+06	4.94146e+06	4.76448e+06	8.91455e+06	295211	310004	333010
Q96C19	EF-hand domain-containing protein D2 OS=Homo sapiens OX=9606 GN=EFHD2 PE=1 SV=1	22	5	1.60269e+06	1.63723e+06	1.0632e+06	2.03953e+06	46020.4	162350	108292	871.587	7277.72	56960.4
Q86VM9	Zinc finger CCCH domain-containing protein 18 OS=Homo sapiens OX=9606 GN=ZC3H18 PE=1 SV=2	7	4	671606	263902	237248	100103	894408	932771	1.03796e+06	203259	225009	298389
E9PAV3	Nascent polypeptide-associated complex subunit alpha, muscle-specific form OS=Homo sapiens OX=9606 GN=NACA PE=1 SV=1	3	4	702343	474300	1.02526e+06	1.10033e+06	399859	715550	574323	167007	2701.54	101196
P46776	60S ribosomal protein L27a OS=Homo sapiens OX=9606 GN=RPL27A PE=1 SV=2	24	5	1.83241e+07	1.29299e+07	1.43875e+07	2.01049e+07	2.72474e+07	2.68611e+07	2.9402e+07	1.38928e+07	7.88808e+06	9.91261e+06
P49773	Histidine triad nucleotide-binding protein 1 OS=Homo sapiens OX=9606 GN=HINT1 PE=1 SV=2	50	3	219877	667840	85994.4	990869	1.16582e+06	1.74733e+06	1.28157e+06	109656	2701.54	31788.1
O14908	PDZ domain-containing protein GIPC1 OS=Homo sapiens OX=9606 GN=GIPC1 PE=1 SV=2	22	6	555261	318312	296538	494812	457586	736181	716777	5547.69	52986	680
Q05D32	CTD small phosphatase-like protein 2 OS=Homo sapiens OX=9606 GN=CTDSPL2 PE=1 SV=2	13	5	168240	353239	151764	318102	1.14323e+06	763651	1.01189e+06	13224.4	5140.17	9385.6
Q14258	E3 ubiquitin/ISG15 ligase TRIM25 OS=Homo sapiens OX=9606 GN=TRIM25 PE=1 SV=2	16	8	2.07506e+06	1.90989e+06	1.10566e+06	969557	1.56435e+06	2.01301e+06	3.19684e+06	247263	57540.9	134580
Q99816	Tumor susceptibility gene 101 protein OS=Homo sapiens OX=9606 GN=TSG101 PE=1 SV=2	21	6	4.14502e+06	2.71979e+06	2.13362e+06	2.07316e+06	1.06597e+06	860291	1.76627e+06	70604.3	25019.2	13967.2
Q8IYD1	Eukaryotic peptide chain release factor GTP-binding subunit ERF3B OS=Homo sapiens OX=9606 GN=GSPT2 PE=1 SV=2	11	3	1167.16	785.607	322255	296255	861.73	56635.1	1079.14	871.587	2701.54	16726.1
P06744	Glucose-6-phosphate isomerase OS=Homo sapiens OX=9606 GN=GPI PE=1 SV=4	12	5	443177	189802	186770	80285.5	146366	305468	322372	68285	7807.7	9063.09
O00194	Ras-related protein Rab-27B OS=Homo sapiens OX=9606 GN=RAB27B PE=1 SV=4	41	7	609337	537703	1.2537e+06	1.29648e+06	2.35693e+06	2.93738e+06	1.26402e+06	39480.6	388032	186975
Q9Y2L1	Exosome complex exonuclease RRP44 OS=Homo sapiens OX=9606 GN=DIS3 PE=1 SV=2	10	6	294095	385030	174446	260561	798456	618298	404218	84497.4	2701.54	680
Q8TC12	Retinol dehydrogenase 11 OS=Homo sapiens OX=9606 GN=RDH11 PE=1 SV=2	27	5	443455	373127	1.61561e+06	2.12879e+06	845461	1.40046e+06	1.19793e+06	871.587	27745.1	680
Q01813	ATP-dependent 6-phosphofructokinase, platelet type OS=Homo sapiens OX=9606 GN=PFKP PE=1 SV=2	9	3	517025	240035	71485.6	56749.3	861.73	680	1079.14	871.587	2701.54	7326.37
P17987	T-complex protein 1 subunit alpha OS=Homo sapiens OX=9606 GN=TCP1 PE=1 SV=1	17	6	824866	661484	745332	511231	1.00196e+06	1.24359e+06	1.11415e+06	277768	270261	246403
P45973	Chromobox protein homolog 5 OS=Homo sapiens OX=9606 GN=CBX5 PE=1 SV=1	25	5	1.02291e+06	1.35666e+06	2.03976e+06	2.77435e+06	1.51462e+06	1.46423e+06	1.13411e+06	109373	2701.54	48237
P50552	Vasodilator-stimulated phosphoprotein OS=Homo sapiens OX=9606 GN=VASP PE=1 SV=3	19	6	1.09543e+06	715251	309962	372161	1.02292e+06	1.21293e+06	704413	181045	75255.4	45142.4
Q9BXS5	AP-1 complex subunit mu-1 OS=Homo sapiens OX=9606 GN=AP1M1 PE=1 SV=3	25	5	1.01932e+06	397381	109874	172481	276397	914787	167429	38241.1	35135.8	680
Q8N2K0	Monoacylglycerol lipase ABHD12 OS=Homo sapiens OX=9606 GN=ABHD12 PE=1 SV=2	16	4	457375	653021	384044	493898	70702.3	444484	208670	871.587	2701.54	680
Q92979	Ribosomal RNA small subunit methyltransferase NEP1 OS=Homo sapiens OX=9606 GN=EMG1 PE=1 SV=4	38	6	98151	471076	713853	587095	2.71804e+06	2.00286e+06	2.56944e+06	131214	97875.1	100770
Q9ULV4	Coronin-1C OS=Homo sapiens OX=9606 GN=CORO1C PE=1 SV=1	11	4	333451	492997	305328	327716	567139	771534	883039	142897	64336.7	82164.9
O00429	Dynamin-1-like protein OS=Homo sapiens OX=9606 GN=DNM1L PE=1 SV=2	13	8	1.31842e+06	650854	241700	622394	283822	1.38825e+06	183147	109818	491272	99370.8
Q9Y333	U6 snRNA-associated Sm-like protein LSm2 OS=Homo sapiens OX=9606 GN=LSM2 PE=1 SV=1	61	4	1.98433e+06	1.1911e+06	880292	1.35213e+06	1.83048e+06	2.64247e+06	2.2122e+06	871.587	2701.54	680
Q14165	Malectin OS=Homo sapiens OX=9606 GN=MLEC PE=1 SV=1	29	6	1.16472e+06	1.13282e+06	453119	657393	215663	511519	164202	14300	2701.54	680
P19387	DNA-directed RNA polymerase II subunit RPB3 OS=Homo sapiens OX=9606 GN=POLR2C PE=1 SV=2	23	4	221327	108804	962.238	63907.4	259613	1.00235e+06	897105	871.587	152748	206379
O95433	Activator of 90 kDa heat shock protein ATPase homolog 1 OS=Homo sapiens OX=9606 GN=AHSA1 PE=1 SV=1	27	8	841103	791322	1.14826e+06	1.6823e+06	1.18022e+06	1.86734e+06	1.26849e+06	124661	120240	101227
P10589	COUP transcription factor 1 OS=Homo sapiens OX=9606 GN=NR2F1 PE=1 SV=1	15	2	1167.16	785.607	962.238	999.147	79460.9	87817.7	1079.14	871.587	2701.54	680
O15231	Zinc finger protein 185 OS=Homo sapiens OX=9606 GN=ZNF185 PE=1 SV=3	18	7	633340	1.18249e+06	1.48141e+06	1.51947e+06	681046	991413	1.2282e+06	871.587	2701.54	22731.9
Q13501	Sequestosome-1 OS=Homo sapiens OX=9606 GN=SQSTM1 PE=1 SV=1	21	5	1.29134e+06	1.48187e+06	258163	431930	12608	54309.4	54403	871.587	239829	44536.8
Q12874	Splicing factor 3A subunit 3 OS=Homo sapiens OX=9606 GN=SF3A3 PE=1 SV=1	13	5	804636	695057	390370	286838	878424	1.48329e+06	631573	343877	57352	68244.9
O95486	Protein transport protein Sec24A OS=Homo sapiens OX=9606 GN=SEC24A PE=1 SV=2	7	6	612861	237088	343436	463947	791105	1.15237e+06	210745	871.587	12047.7	96817.5
O15143	Actin-related protein 2/3 complex subunit 1B OS=Homo sapiens OX=9606 GN=ARPC1B PE=1 SV=3	23	7	3.80589e+06	2.93889e+06	2.20922e+06	2.61393e+06	1.18134e+06	2.36718e+06	1.74236e+06	180614	267210	321580
Q8NBQ5	Estradiol 17-beta-dehydrogenase 11 OS=Homo sapiens OX=9606 GN=HSD17B11 PE=1 SV=3	30	7	629292	992495	624222	712309	472691	489187	320254	15889.1	2701.54	680
P62979	Ubiquitin-40S ribosomal protein S27a OS=Homo sapiens OX=9606 GN=RPS27A PE=1 SV=2	36	5	8.44124e+06	5.58119e+06	4.54349e+06	6.39368e+06	6.5177e+06	1.17897e+07	6.35547e+06	2.53526e+06	1.71027e+06	1.63342e+06
Q9Y217	Myotubularin-related protein 6 OS=Homo sapiens OX=9606 GN=MTMR6 PE=1 SV=3	11	5	578697	556305	164343	169846	540149	629360	1.16058e+06	144969	157685	159920
P39019	40S ribosomal protein S19 OS=Homo sapiens OX=9606 GN=RPS19 PE=1 SV=2	31	7	2.52335e+06	1.3661e+06	2.88427e+06	2.25265e+06	1.41207e+06	3.27723e+06	2.48057e+06	1.71627e+06	698792	426401
P31949	Protein S100-A11 OS=Homo sapiens OX=9606 GN=S100A11 PE=1 SV=2	36	4	5.26718e+06	3.82287e+06	3.41865e+06	4.75934e+06	924638	1.94954e+06	849426	132818	543777	805865
Q14651	Plastin-1 OS=Homo sapiens OX=9606 GN=PLS1 PE=1 SV=2	14	5	808658	408516	889574	960200	861.73	680	123639	871.587	2701.54	32952.7
P51784	Ubiquitin carboxyl-terminal hydrolase 11 OS=Homo sapiens OX=9606 GN=USP11 PE=1 SV=3	6	3	1167.16	24588.2	962.238	20830.3	124622	419705	177343	9344.62	2701.54	680
P62906	60S ribosomal protein L10a OS=Homo sapiens OX=9606 GN=RPL10A PE=1 SV=2	23	6	1.93516e+06	1.5492e+06	1.83944e+06	1.71454e+06	2.59014e+06	4.3311e+06	3.7507e+06	1.4281e+06	353163	516563
P04637	Cellular tumor antigen p53 OS=Homo sapiens OX=9606 GN=TP53 PE=1 SV=4	16	7	458645	404864	268648	144398	3.96449e+06	5.11561e+06	5.04647e+06	137264	2701.54	680
Q9Y2X7	ARF GTPase-activating protein GIT1 OS=Homo sapiens OX=9606 GN=GIT1 PE=1 SV=2	10	6	312871	270564	45406.4	174257	302287	422003	889454	871.587	87292.6	34381.8
Q16658	Fascin OS=Homo sapiens OX=9606 GN=FSCN1 PE=1 SV=3	17	7	4.94715e+06	2.68661e+06	955931	2.1219e+06	457540	430552	477757	30625.7	87581.8	133359
Q93052	Lipoma-preferred partner OS=Homo sapiens OX=9606 GN=LPP PE=1 SV=1	15	6	1.88675e+06	1.55472e+06	2.46716e+06	2.3124e+06	626990	431021	1.04314e+06	871.587	2701.54	680
Q9GZY8	Mitochondrial fission factor OS=Homo sapiens OX=9606 GN=MFF PE=1 SV=1	25	4	612504	677981	139929	351337	431268	997366	547442	871.587	2701.54	16860.6
Q9Y5S9	RNA-binding protein 8A OS=Homo sapiens OX=9606 GN=RBM8A PE=1 SV=1	22	3	3.53347e+06	2.68109e+06	4.2081e+06	2.89557e+06	4.94373e+06	3.72866e+06	6.89648e+06	352893	2701.54	114267
Q93074	Mediator of RNA polymerase II transcription subunit 12 OS=Homo sapiens OX=9606 GN=MED12 PE=1 SV=4	5	8	378650	521087	345118	640763	208157	500349	233986	871.587	63704.2	52391.9
P61106	Ras-related protein Rab-14 OS=Homo sapiens OX=9606 GN=RAB14 PE=1 SV=4	40	4	392818	458112	227413	244107	301903	548375	307050	37755.9	2701.54	680
Q5SSJ5	Heterochromatin protein 1-binding protein 3 OS=Homo sapiens OX=9606 GN=HP1BP3 PE=1 SV=1	15	7	658346	548562	435301	676064	494731	1.39845e+06	906410	198408	119746	142322
Q12834	Cell division cycle protein 20 homolog OS=Homo sapiens OX=9606 GN=CDC20 PE=1 SV=2	20	6	241428	174981	222205	164443	730432	640789	1.00365e+06	131112	94866.5	72835.4
P57678	Gem-associated protein 4 OS=Homo sapiens OX=9606 GN=GEMIN4 PE=1 SV=2	8	7	1.70896e+06	1.30125e+06	2.02803e+06	1.96844e+06	1.06668e+06	2.54342e+06	640896	5739.6	141721	21345.7
P13693	Translationally-controlled tumor protein OS=Homo sapiens OX=9606 GN=TPT1 PE=1 SV=1	35	2	218535	785.607	117627	175723	101041	172250	1079.14	871.587	2701.54	680
Q9HCE3	Zinc finger protein 532 OS=Homo sapiens OX=9606 GN=ZNF532 PE=1 SV=2	3	2	173950	216806	384788	424931	152928	49615.2	73911.4	39130.9	23988.8	32089.7
Q00577	Transcriptional activator protein Pur-alpha OS=Homo sapiens OX=9606 GN=PURA PE=1 SV=2	18	3	342867	108459	34584.4	252721	229982	106224	285119	871.587	2701.54	680
Q9UHF7	Zinc finger transcription factor Trps1 OS=Homo sapiens OX=9606 GN=TRPS1 PE=1 SV=2	11	9	482418	627831	221034	516467	169554	680	277980	871.587	11927.1	680
O76003	Glutaredoxin-3 OS=Homo sapiens OX=9606 GN=GLRX3 PE=1 SV=2	25	6	1.49138e+06	1.42203e+06	894643	1.51983e+06	1.92166e+06	2.08815e+06	2.01796e+06	60991.2	255450	7795.11
Q14166	Tubulin--tyrosine ligase-like protein 12 OS=Homo sapiens OX=9606 GN=TTLL12 PE=1 SV=2	13	6	901694	764316	652604	1.49063e+06	1.05367e+06	1.91848e+06	2.99227e+06	436056	668942	522036
Q86UW9	Probable E3 ubiquitin-protein ligase DTX2 OS=Homo sapiens OX=9606 GN=DTX2 PE=1 SV=3	11	3	183359	123990	49248.4	68550.4	861.73	680	1079.14	871.587	2701.54	680
Q2NKX8	DNA excision repair protein ERCC-6-like OS=Homo sapiens OX=9606 GN=ERCC6L PE=1 SV=1	6	6	47803.8	785.607	28613	999.147	152189	181996	584331	871.587	2701.54	680
Q96J02	E3 ubiquitin-protein ligase Itchy homolog OS=Homo sapiens OX=9606 GN=ITCH PE=1 SV=2	12	8	847908	804101	1.67732e+06	1.0566e+06	877233	729734	1.44492e+06	871.587	16719.9	45142.4
Q92817	Envoplakin OS=Homo sapiens OX=9606 GN=EVPL PE=1 SV=3	4	6	56281.8	19513	135819	198162	65194.4	101387	71368.7	871.587	2701.54	33994
P37231	Peroxisome proliferator-activated receptor gamma OS=Homo sapiens OX=9606 GN=PPARG PE=1 SV=3	13	4	811462	667707	288664	420975	109319	50266.7	1079.14	223915	14701.8	230444
P17706	Tyrosine-protein phosphatase non-receptor type 2 OS=Homo sapiens OX=9606 GN=PTPN2 PE=1 SV=2	18	6	262184	221555	81977	255991	509071	951386	571639	31933	2701.54	18351.1
P14635	G2/mitotic-specific cyclin-B1 OS=Homo sapiens OX=9606 GN=CCNB1 PE=1 SV=1	15	4	327245	118881	82670.7	89331.3	1.16021e+06	1.57333e+06	907645	871.587	2701.54	680
Q9BTT0	Acidic leucine-rich nuclear phosphoprotein 32 family member E OS=Homo sapiens OX=9606 GN=ANP32E PE=1 SV=1	24	4	966483	791225	235925	730038	1.90453e+06	3.01758e+06	1.64119e+06	82053.6	29321.2	680
P55265	Double-stranded RNA-specific adenosine deaminase OS=Homo sapiens OX=9606 GN=ADAR PE=1 SV=4	7	6	486550	439713	321142	445076	613814	745655	603049	171370	2701.54	34434.3
Q96EP5	DAZ-associated protein 1 OS=Homo sapiens OX=9606 GN=DAZAP1 PE=1 SV=1	14	3	1.97877e+06	2.43245e+06	2.40193e+06	2.38533e+06	2.50872e+06	1.76905e+06	4.16171e+06	217711	108642	70524.7
Q15646	2'-5'-oligoadenylate synthase-like protein OS=Homo sapiens OX=9606 GN=OASL PE=1 SV=2	16	7	1.82514e+06	960925	965007	1.52366e+06	303468	438738	128295	118837	138761	63569.3
P49959	Double-strand break repair protein MRE11 OS=Homo sapiens OX=9606 GN=MRE11 PE=1 SV=3	10	6	882575	907794	288342	697420	283058	780406	276247	74065.1	78918.3	21502.5
Q99626	Homeobox protein CDX-2 OS=Homo sapiens OX=9606 GN=CDX2 PE=1 SV=3	23	4	87807.8	52057.1	663107	1.89793e+06	59937.4	136710	53715.5	14408.3	2701.54	5854.42
P00491	Purine nucleoside phosphorylase OS=Homo sapiens OX=9606 GN=PNP PE=1 SV=2	31	6	394257	161924	298892	602119	151992	189119	89024.8	16499.1	4747.94	27242.2
P30050	60S ribosomal protein L12 OS=Homo sapiens OX=9606 GN=RPL12 PE=1 SV=1	24	3	2.70963e+06	2.16915e+06	2.49038e+06	3.49046e+06	2.76812e+06	4.45947e+06	2.35054e+06	1.59821e+06	937233	602986
Q12824	SWI/SNF-related matrix-associated actin-dependent regulator of chromatin subfamily B member 1 OS=Homo sapiens OX=9606 GN=SMARCB1 PE=1 SV=2	28	6	203220	785.607	111035	713154	861.73	409842	1079.14	871.587	2701.54	680
P61289	Proteasome activator complex subunit 3 OS=Homo sapiens OX=9606 GN=PSME3 PE=1 SV=1	18	4	935926	697894	563686	821728	1.00918e+06	2.03424e+06	591036	102213	91427.7	680
P0DOY2	Immunoglobulin lambda constant 2 OS=Homo sapiens OX=9606 GN=IGLC2 PE=1 SV=1	53	2	764097	1.15183e+06	916650	601406	1.59631e+06	1.25633e+06	1.18846e+06	383544	276603	465278
O60825	6-phosphofructo-2-kinase/fructose-2,6-bisphosphatase 2 OS=Homo sapiens OX=9606 GN=PFKFB2 PE=1 SV=2	16	7	1.6923e+06	1.0873e+06	951219	1.22828e+06	67615.2	15904.7	1079.14	354924	87866.8	194653
Q12792	Twinfilin-1 OS=Homo sapiens OX=9606 GN=TWF1 PE=1 SV=3	19	4	541569	247167	344075	578536	861.73	755857	1079.14	871.587	2701.54	31206.8
Q01081	Splicing factor U2AF 35 kDa subunit OS=Homo sapiens OX=9606 GN=U2AF1 PE=1 SV=3	11	2	3.54625e+06	3.34327e+06	3.84022e+06	3.85871e+06	5.7044e+06	6.96259e+06	8.52819e+06	522678	232393	192759
O75475	PC4 and SFRS1-interacting protein OS=Homo sapiens OX=9606 GN=PSIP1 PE=1 SV=1	13	6	337341	219711	411562	545026	1.08509e+06	2.1568e+06	1.18963e+06	190862	2701.54	13564.2
Q71UM5	40S ribosomal protein S27-like OS=Homo sapiens OX=9606 GN=RPS27L PE=1 SV=3	31	2	432779	467356	638487	830020	462194	777866	1079.14	58058.4	2701.54	57423.7
Q9BTK6	PAXIP1-associated glutamate-rich protein 1 OS=Homo sapiens OX=9606 GN=PAGR1 PE=1 SV=1	22	4	511464	156045	36845.8	273923	1.27536e+06	1.72528e+06	356407	871.587	2701.54	680
P84098	60S ribosomal protein L19 OS=Homo sapiens OX=9606 GN=RPL19 PE=1 SV=1	18	4	789129	642631	827698	747246	1.22638e+06	1.9395e+06	1.31032e+06	771810	283273	143389
P20042	Eukaryotic translation initiation factor 2 subunit 2 OS=Homo sapiens OX=9606 GN=EIF2S2 PE=1 SV=2	30	8	460912	142811	753244	1.02335e+06	448419	929258	476661	315984	110691	347247
O14579	Coatomer subunit epsilon OS=Homo sapiens OX=9606 GN=COPE PE=1 SV=3	32	4	1167.16	77313.6	962.238	999.147	129324	278419	127198	10252.1	2701.54	4834.31
P30044	Peroxiredoxin-5, mitochondrial OS=Homo sapiens OX=9606 GN=PRDX5 PE=1 SV=4	24	5	652268	869925	494565	525239	98082.6	208588	141988	871.587	85337.9	63680.7
P24468	COUP transcription factor 2 OS=Homo sapiens OX=9606 GN=NR2F2 PE=1 SV=1	14	2	225965	158300	217424	430287	295534	435743	426049	871.587	2701.54	680
Q16831	Uridine phosphorylase 1 OS=Homo sapiens OX=9606 GN=UPP1 PE=1 SV=1	22	5	989023	907902	495264	363332	121448	85738.4	112890	871.587	12982	680
P15531	Nucleoside diphosphate kinase A OS=Homo sapiens OX=9606 GN=NME1 PE=1 SV=1	36	2	1167.16	785.607	962.238	38060.6	43189.9	107174	53273.1	11591.6	2701.54	680
Q96SQ9	Cytochrome P450 2S1 OS=Homo sapiens OX=9606 GN=CYP2S1 PE=1 SV=2	15	6	469510	790384	837045	990820	33673.8	12486.3	1079.14	871.587	2701.54	680
P78371	T-complex protein 1 subunit beta OS=Homo sapiens OX=9606 GN=CCT2 PE=1 SV=4	19	7	380032	182081	232852	854621	159432	527689	241360	200749	67923.9	121817
Q13177	Serine/threonine-protein kinase PAK 2 OS=Homo sapiens OX=9606 GN=PAK2 PE=1 SV=3	15	3	76177.6	28282.3	107200	112163	42256.8	119532	52970	871.587	2701.54	680
O75131	Copine-3 OS=Homo sapiens OX=9606 GN=CPNE3 PE=1 SV=1	19	8	1.84269e+06	1.20131e+06	1.02096e+06	2.02371e+06	941307	1.46835e+06	964018	114889	244999	86676.6
P35237	Serpin B6 OS=Homo sapiens OX=9606 GN=SERPINB6 PE=1 SV=3	20	5	579827	660501	895989	1.07997e+06	217950	575478	203120	12471.5	30707.5	36110.7
Q16204	Coiled-coil domain-containing protein 6 OS=Homo sapiens OX=9606 GN=CCDC6 PE=1 SV=2	17	5	1.07728e+06	1.21937e+06	256924	391084	205076	260127	121267	9092.28	4501.95	680
P61586	Transforming protein RhoA OS=Homo sapiens OX=9606 GN=RHOA PE=1 SV=1	19	1	232705	158832	111630	136838	154370	238761	170075	21076.4	11355.9	8203.75
Q12789	General transcription factor 3C polypeptide 1 OS=Homo sapiens OX=9606 GN=GTF3C1 PE=1 SV=4	4	8	786700	539341	333812	413971	928211	1.47722e+06	931465	88091.5	317887	34676.7
Q6UX53	Methyltransferase-like protein 7B OS=Homo sapiens OX=9606 GN=METTL7B PE=1 SV=2	23	5	1.42004e+06	1.56652e+06	2.74803e+06	2.9365e+06	861.73	207519	1079.14	871.587	2701.54	680
Q9UPN9	E3 ubiquitin-protein ligase TRIM33 OS=Homo sapiens OX=9606 GN=TRIM33 PE=1 SV=3	7	6	602804	523115	619252	826000	831291	1.04354e+06	592022	871.587	38287.7	680
Q9P0L0	Vesicle-associated membrane protein-associated protein A OS=Homo sapiens OX=9606 GN=VAPA PE=1 SV=3	22	4	675249	717609	803914	517266	1.03741e+06	1.47738e+06	486609	11572.7	2701.54	4135.64
Q71F56	Mediator of RNA polymerase II transcription subunit 13-like OS=Homo sapiens OX=9606 GN=MED13L PE=1 SV=1	4	5	1167.16	785.607	77439	999.147	861.73	680	1079.14	871.587	2701.54	680
Q86UE8	Serine/threonine-protein kinase tousled-like 2 OS=Homo sapiens OX=9606 GN=TLK2 PE=1 SV=2	11	3	16560.9	114721	71850.6	131847	160308	133249	162912	871.587	12196.9	24764.9
Q14151	Scaffold attachment factor B2 OS=Homo sapiens OX=9606 GN=SAFB2 PE=1 SV=1	6	1	1167.16	785.607	962.238	39460.8	189778	244421	224738	44652.2	14344	33476.3
Q13526	Peptidyl-prolyl cis-trans isomerase NIMA-interacting 1 OS=Homo sapiens OX=9606 GN=PIN1 PE=1 SV=1	30	3	938101	779128	699546	928960	1.61422e+06	2.37186e+06	2.63459e+06	94450.4	26472.1	680
P62993	Growth factor receptor-bound protein 2 OS=Homo sapiens OX=9606 GN=GRB2 PE=1 SV=1	42	9	2.52583e+06	1.51845e+06	1.01348e+06	1.42464e+06	4.03967e+06	4.95871e+06	3.25817e+06	28819.8	174326	95660.6
Q12907	Vesicular integral-membrane protein VIP36 OS=Homo sapiens OX=9606 GN=LMAN2 PE=1 SV=1	16	3	261372	332348	80552.1	373700	136341	310626	1079.14	871.587	8475.39	64435.8
P61224	Ras-related protein Rap-1b OS=Homo sapiens OX=9606 GN=RAP1B PE=1 SV=1	28	6	1.0046e+06	1.26527e+06	1.06425e+06	1.04218e+06	1.08923e+06	1.22418e+06	882798	26332.5	55573.1	20788.7
P05549	Transcription factor AP-2-alpha OS=Homo sapiens OX=9606 GN=TFAP2A PE=1 SV=1	14	5	498274	200566	86451	401263	925222	1.41133e+06	335584	23749.9	51149.3	56037.3
O95049	Tight junction protein ZO-3 OS=Homo sapiens OX=9606 GN=TJP3 PE=1 SV=3	9	6	440616	601701	561967	690647	177976	336462	473896	871.587	2701.54	49512.5
P62913	60S ribosomal protein L11 OS=Homo sapiens OX=9606 GN=RPL11 PE=1 SV=2	29	4	3.33078e+06	3.61488e+06	4.2161e+06	4.00667e+06	8.47292e+06	1.08774e+07	6.35343e+06	3.86853e+06	969779	996625
Q8WUM4	Programmed cell death 6-interacting protein OS=Homo sapiens OX=9606 GN=PDCD6IP PE=1 SV=1	9	7	824232	600508	175995	883055	181399	683416	41421.8	871.587	2701.54	28067.3
P26640	Valine--tRNA ligase OS=Homo sapiens OX=9606 GN=VARS PE=1 SV=4	7	6	206478	130116	374970	531535	191190	507333	237932	63365.3	189212	54053.6
Q99615	DnaJ homolog subfamily C member 7 OS=Homo sapiens OX=9606 GN=DNAJC7 PE=1 SV=2	14	6	310866	144373	188082	321375	1.13638e+06	2.06981e+06	888982	23021	18545.3	11799.8
A0AV96	RNA-binding protein 47 OS=Homo sapiens OX=9606 GN=RBM47 PE=1 SV=2	11	5	685597	892893	825533	1.03575e+06	619516	400378	97263.3	135091	16096.3	19958.5
P28066	Proteasome subunit alpha type-5 OS=Homo sapiens OX=9606 GN=PSMA5 PE=1 SV=3	22	4	1.03884e+06	687875	777408	1.20776e+06	1.06339e+06	2.02005e+06	304315	126957	53666.4	91760.2
O60664	Perilipin-3 OS=Homo sapiens OX=9606 GN=PLIN3 PE=1 SV=3	15	4	492753	432170	216389	283795	42324.6	591113	1079.14	102058	2701.54	54427.9
P12236	ADP/ATP translocase 3 OS=Homo sapiens OX=9606 GN=SLC25A6 PE=1 SV=4	20	1	1167.16	785.607	962.238	999.147	861.73	680	1079.14	82013.5	2701.54	680
Q13595	Transformer-2 protein homolog alpha OS=Homo sapiens OX=9606 GN=TRA2A PE=1 SV=1	20	5	2.15423e+06	2.19699e+06	1.44801e+06	1.74471e+06	2.87169e+06	3.00578e+06	3.68845e+06	247535	2701.54	680
P12755	Ski oncogene OS=Homo sapiens OX=9606 GN=SKI PE=1 SV=1	15	7	47994.9	100975	79585.7	29348.8	339587	558050	306615	2316.91	39550.5	680
Q13227	G protein pathway suppressor 2 OS=Homo sapiens OX=9606 GN=GPS2 PE=1 SV=3	28	6	5.14983e+06	4.08321e+06	3.5477e+06	5.25787e+06	3.92751e+06	3.01664e+06	2.85529e+06	871.587	2701.54	57373.7
Q9H2U1	ATP-dependent DNA/RNA helicase DHX36 OS=Homo sapiens OX=9606 GN=DHX36 PE=1 SV=2	9	7	98687.9	80728.1	152207	193960	450704	567733	638142	21930	2701.54	680
O60216	Double-strand-break repair protein rad21 homolog OS=Homo sapiens OX=9606 GN=RAD21 PE=1 SV=2	15	5	911613	916809	119453	447094	344145	1.00801e+06	123573	30313.7	2701.54	83039.6
P22102	Trifunctional purine biosynthetic protein adenosine-3 OS=Homo sapiens OX=9606 GN=GART PE=1 SV=1	9	7	3.57141e+06	255230	5.51553e+06	3.37178e+06	4.20762e+06	5.99587e+06	560023	265071	174926	171092
Q13428	Treacle protein OS=Homo sapiens OX=9606 GN=TCOF1 PE=1 SV=3	6	8	970411	967724	666152	614830	2.08074e+06	1821600	2.01781e+06	519094	339434	525367
P61088	Ubiquitin-conjugating enzyme E2 N OS=Homo sapiens OX=9606 GN=UBE2N PE=1 SV=1	37	4	1.01082e+06	1.02118e+06	825208	1.05012e+06	48035.1	840002	200371	49318.8	34734.6	27697.5
Q9NVP1	ATP-dependent RNA helicase DDX18 OS=Homo sapiens OX=9606 GN=DDX18 PE=1 SV=2	10	5	204846	168735	192483	255560	71594.4	226130	285314	54702	77577.3	203394
O14828	Secretory carrier-associated membrane protein 3 OS=Homo sapiens OX=9606 GN=SCAMP3 PE=1 SV=3	23	4	581452	264000	962.238	999.147	299712	453667	408935	871.587	2701.54	680
P31483	Nucleolysin TIA-1 isoform p40 OS=Homo sapiens OX=9606 GN=TIA1 PE=1 SV=3	13	2	222176	270213	170580	450202	450634	429601	559877	19235.4	62053.7	105301
Q8IWX8	Calcium homeostasis endoplasmic reticulum protein OS=Homo sapiens OX=9606 GN=CHERP PE=1 SV=3	9	4	933200	833510	245079	624296	1.27727e+06	1.73383e+06	1.44692e+06	19256.8	36744.2	680
Q9NRW3	DNA dC->dU-editing enzyme APOBEC-3C OS=Homo sapiens OX=9606 GN=APOBEC3C PE=1 SV=2	22	2	1167.16	785.607	962.238	999.147	128970	228208	393170	12872.6	2701.54	680
P25685	DnaJ homolog subfamily B member 1 OS=Homo sapiens OX=9606 GN=DNAJB1 PE=1 SV=4	15	4	1.14162e+06	939789	1.48155e+06	2.15142e+06	1.8575e+06	3.07493e+06	1.94969e+06	192644	49330.4	76507.5
O75340	Programmed cell death protein 6 OS=Homo sapiens OX=9606 GN=PDCD6 PE=1 SV=1	25	5	2.57631e+06	1.29224e+06	647360	1.05403e+06	500047	714336	520852	42297.2	36983.1	25683.2
Q4KMQ2	Anoctamin-6 OS=Homo sapiens OX=9606 GN=ANO6 PE=1 SV=2	9	5	345585	198436	962.238	307159	208401	96590.1	1079.14	41085.9	2701.54	680
Q9BQ67	Glutamate-rich WD repeat-containing protein 1 OS=Homo sapiens OX=9606 GN=GRWD1 PE=1 SV=1	13	4	1167.16	785.607	962.238	999.147	474476	199687	700258	58221	59851.5	680
Q9H147	Deoxynucleotidyltransferase terminal-interacting protein 1 OS=Homo sapiens OX=9606 GN=DNTTIP1 PE=1 SV=2	13	4	442711	301889	213690	437463	60362.3	117864	43783.9	78635.9	242909	211883
Q15785	Mitochondrial import receptor subunit TOM34 OS=Homo sapiens OX=9606 GN=TOMM34 PE=1 SV=2	17	4	344005	158947	350358	539364	571633	710248	315357	21559	15448.1	16313.6
Q99496	E3 ubiquitin-protein ligase RING2 OS=Homo sapiens OX=9606 GN=RNF2 PE=1 SV=1	16	3	533405	505996	95370.2	183314	333687	293994	276642	5733.25	13363.7	13755.1
P20340	Ras-related protein Rab-6A OS=Homo sapiens OX=9606 GN=RAB6A PE=1 SV=3	33	5	1.12474e+06	961486	881356	1.17287e+06	422500	481319	149427	68178.9	32998.7	64870.8
O43396	Thioredoxin-like protein 1 OS=Homo sapiens OX=9606 GN=TXNL1 PE=1 SV=3	20	5	241619	93331.3	276045	366276	668021	1.22016e+06	733917	65860	33289.6	680
Q6UN15	Pre-mRNA 3'-end-processing factor FIP1 OS=Homo sapiens OX=9606 GN=FIP1L1 PE=1 SV=1	13	6	924676	866845	666807	1.03558e+06	936788	656802	1.19871e+06	77039.7	37962.6	680
Q8WWM7	Ataxin-2-like protein OS=Homo sapiens OX=9606 GN=ATXN2L PE=1 SV=2	10	8	1.00621e+06	445803	455022	609736	760651	1.27022e+06	1.30167e+06	151116	203926	128105
Q13523	Serine/threonine-protein kinase PRP4 homolog OS=Homo sapiens OX=9606 GN=PRPF4B PE=1 SV=3	7	6	401526	393493	452173	338312	1.40013e+06	1.43821e+06	1.0311e+06	245579	28137.8	680
Q8WWY3	U4/U6 small nuclear ribonucleoprotein Prp31 OS=Homo sapiens OX=9606 GN=PRPF31 PE=1 SV=2	14	5	338906	108881	99531.9	244831	313199	874179	52526	78693	2701.54	680
P48444	Coatomer subunit delta OS=Homo sapiens OX=9606 GN=ARCN1 PE=1 SV=1	13	6	882265	931949	924389	963926	727289	927643	714955	293510	135383	190149
O75347	Tubulin-specific chaperone A OS=Homo sapiens OX=9606 GN=TBCA PE=1 SV=3	35	4	942205	555593	118455	232152	537482	881188	754810	871.587	103057	46301.1
Q9Y6B6	GTP-binding protein SAR1b OS=Homo sapiens OX=9606 GN=SAR1B PE=1 SV=1	21	1	509742	892808	648494	957372	959063	1.04085e+06	794161	386623	210364	253840
P22392	Nucleoside diphosphate kinase B OS=Homo sapiens OX=9606 GN=NME2 PE=1 SV=1	38	2	755017	593019	434109	907439	432824	1.8022e+06	1.15164e+06	125290	48360.5	100987
P40222	Alpha-taxilin OS=Homo sapiens OX=9606 GN=TXLNA PE=1 SV=3	19	5	140477	100176	72384	109123	420767	950931	469202	126111	2701.54	12989.2
P62310	U6 snRNA-associated Sm-like protein LSm3 OS=Homo sapiens OX=9606 GN=LSM3 PE=1 SV=2	53	3	2.19932e+06	1.54516e+06	995110	1.49757e+06	1.74414e+06	3.16175e+06	1.88636e+06	22103.2	2701.54	680
Q13418	Integrin-linked protein kinase OS=Homo sapiens OX=9606 GN=ILK PE=1 SV=2	14	5	679385	402160	170868	249996	190104	533586	427939	871.587	2701.54	680
Q6NZI2	Caveolae-associated protein 1 OS=Homo sapiens OX=9606 GN=CAVIN1 PE=1 SV=1	15	3	1167.16	785.607	962.238	999.147	123495	236663	336217	97636.7	2701.54	680
Q01130	Serine/arginine-rich splicing factor 2 OS=Homo sapiens OX=9606 GN=SRSF2 PE=1 SV=4	14	1	2.37271e+06	1.9324e+06	1.67624e+06	2.15506e+06	3.02194e+06	4.26793e+06	4.87116e+06	356979	2701.54	84659.7
Q7LBC6	Lysine-specific demethylase 3B OS=Homo sapiens OX=9606 GN=KDM3B PE=1 SV=2	4	5	576804	372304	107558	235817	321032	307445	295321	9175.95	2701.54	6645.32
P49588	Alanine--tRNA ligase, cytoplasmic OS=Homo sapiens OX=9606 GN=AARS PE=1 SV=2	9	6	291585	182397	605610	1.1252e+06	308453	941318	318339	21876.6	15714.1	98941.9
O75146	Huntingtin-interacting protein 1-related protein OS=Homo sapiens OX=9606 GN=HIP1R PE=1 SV=2	7	6	463424	124366	587127	999827	21606.3	327588	522160	126805	233720	15749
P31153	S-adenosylmethionine synthase isoform type-2 OS=Homo sapiens OX=9606 GN=MAT2A PE=1 SV=1	14	4	839168	369501	461703	760139	301988	644150	139268	77984.6	19384	37540.6
Q96HE7	ERO1-like protein alpha OS=Homo sapiens OX=9606 GN=ERO1A PE=1 SV=2	14	6	76621.6	134430	812207	1.16575e+06	861.73	680	1079.14	871.587	2701.54	680
Q12972	Nuclear inhibitor of protein phosphatase 1 OS=Homo sapiens OX=9606 GN=PPP1R8 PE=1 SV=2	31	5	899496	504550	579236	525970	285862	629358	364764	871.587	49122.3	78763.8
Q14541	Hepatocyte nuclear factor 4-gamma OS=Homo sapiens OX=9606 GN=HNF4G PE=1 SV=3	14	3	406979	558555	530145	674803	861.73	680	1079.14	871.587	2701.54	30333.4
P43487	Ran-specific GTPase-activating protein OS=Homo sapiens OX=9606 GN=RANBP1 PE=1 SV=1	32	4	854173	517687	315935	500197	1.16552e+06	2.2259e+06	1.3329e+06	165814	39174.9	15225.3
Q15018	BRISC complex subunit Abraxas 2 OS=Homo sapiens OX=9606 GN=ABRAXAS2 PE=1 SV=2	28	7	557399	349845	217583	443129	586372	1.45541e+06	229621	13618	33267.5	22287.5
Q9ULW0	Targeting protein for Xklp2 OS=Homo sapiens OX=9606 GN=TPX2 PE=1 SV=2	12	7	994669	1.36642e+06	732215	963220	1.58914e+06	1.66655e+06	1.41296e+06	12221.8	14693.9	135571
Q7Z3Y8	Keratin, type I cytoskeletal 27 OS=Homo sapiens OX=9606 GN=KRT27 PE=1 SV=2	8	1	163679	727368	279793	636682	201991	163729	377841	871.587	2701.54	680
Q9ULX6	A-kinase anchor protein 8-like OS=Homo sapiens OX=9606 GN=AKAP8L PE=1 SV=4	11	5	190610	176706	283589	185661	791395	628382	836879	871.587	2701.54	16998.8
Q9BTE3	Mini-chromosome maintenance complex-binding protein OS=Homo sapiens OX=9606 GN=MCMBP PE=1 SV=2	9	4	449774	71797.6	127237	198886	361467	504174	391397	871.587	2701.54	680
Q86Y56	Dynein assembly factor 5, axonemal OS=Homo sapiens OX=9606 GN=DNAAF5 PE=1 SV=4	8	6	84371.9	364850	30787.4	405971	921601	1.44097e+06	973776	13223.4	1.54363e+06	680
Q09161	Nuclear cap-binding protein subunit 1 OS=Homo sapiens OX=9606 GN=NCBP1 PE=1 SV=1	7	4	876221	583791	447159	444915	1.14291e+06	1.24418e+06	1.14767e+06	116032	2701.54	680
P41252	Isoleucine--tRNA ligase, cytoplasmic OS=Homo sapiens OX=9606 GN=IARS PE=1 SV=2	6	6	269540	152919	452520	680818	228657	685371	217495	203800	30244.1	72407.1
P83731	60S ribosomal protein L24 OS=Homo sapiens OX=9606 GN=RPL24 PE=1 SV=1	19	3	3.63897e+06	3.46775e+06	5.17195e+06	4.87881e+06	5.26181e+06	7.64403e+06	6.57798e+06	2.54643e+06	908575	1.21627e+06
Q92785	Zinc finger protein ubi-d4 OS=Homo sapiens OX=9606 GN=DPF2 PE=1 SV=2	16	5	6.03136e+06	5.04814e+06	4.8469e+06	4.99954e+06	7.71205e+06	4.86531e+06	7.91169e+06	7.53509e+06	1.38413e+06	2.80617e+06
P46060	Ran GTPase-activating protein 1 OS=Homo sapiens OX=9606 GN=RANGAP1 PE=1 SV=1	13	6	2.69049e+07	2.14566e+07	2.46148e+07	2.14991e+07	2.61976e+07	1.47827e+07	2.77838e+07	1.22866e+07	1.15901e+07	1.4056e+07
O75676	Ribosomal protein S6 kinase alpha-4 OS=Homo sapiens OX=9606 GN=RPS6KA4 PE=1 SV=1	9	5	349690	127185	227506	999.147	861.73	92830.6	1079.14	50203.8	63650.7	680
O43447	Peptidyl-prolyl cis-trans isomerase H OS=Homo sapiens OX=9606 GN=PPIH PE=1 SV=1	32	4	909878	247789	179318	340703	850348	1.39583e+06	537046	68233.6	32154	680
P46100	Transcriptional regulator ATRX OS=Homo sapiens OX=9606 GN=ATRX PE=1 SV=5	3	6	1167.16	145366	962.238	999.147	66140	238908	179951	871.587	2701.54	680
Q96PC5	Melanoma inhibitory activity protein 2 OS=Homo sapiens OX=9606 GN=MIA2 PE=1 SV=4	4	4	101348	51508.5	25960	33743.6	274520	400435	297721	871.587	2701.54	15610.7
Q8NFJ5	Retinoic acid-induced protein 3 OS=Homo sapiens OX=9606 GN=GPRC5A PE=1 SV=2	13	2	187021	134770	83944.4	90841.4	112348	165916	76964.5	61483.7	2701.54	47987.4
P01023	Alpha-2-macroglobulin OS=Homo sapiens OX=9606 GN=A2M PE=1 SV=3	5	7	5.84036e+06	5.26032e+06	5.66143e+06	5.07063e+06	6.01371e+06	5.23761e+06	9.54379e+06	4.02925e+06	3.91485e+06	5.07655e+06
Q9NUD5	Zinc finger CCHC domain-containing protein 3 OS=Homo sapiens OX=9606 GN=ZCCHC3 PE=1 SV=1	18	6	588369	178799	1.33116e+06	612050	734841	874417	1.09719e+06	12421.1	36201.3	15490.6
P55854	Small ubiquitin-related modifier 3 OS=Homo sapiens OX=9606 GN=SUMO3 PE=1 SV=2	24	2	758133	998914	874286	2.239e+06	746905	791355	740505	31918.2	29628.5	41454.6
P62316	Small nuclear ribonucleoprotein Sm D2 OS=Homo sapiens OX=9606 GN=SNRPD2 PE=1 SV=1	32	4	4.25383e+06	2.51446e+06	2.28873e+06	2.44801e+06	4.10095e+06	4.0003e+06	4.52363e+06	956725	307121	324433
O14602	Eukaryotic translation initiation factor 1A, Y-chromosomal OS=Homo sapiens OX=9606 GN=EIF1AY PE=1 SV=4	36	4	1.26054e+06	796226	1.1361e+06	1.67015e+06	1.59558e+06	2.74243e+06	2.11617e+06	487485	149525	214145
O75940	Survival of motor neuron-related-splicing factor 30 OS=Homo sapiens OX=9606 GN=SMNDC1 PE=1 SV=1	16	2	220917	235758	99061.8	108735	408639	351454	257430	25118.9	68234.9	56956
Q9BR76	Coronin-1B OS=Homo sapiens OX=9606 GN=CORO1B PE=1 SV=1	17	5	1.38009e+06	1.04499e+06	1.15543e+06	1.52718e+06	347197	495173	575521	871.587	91761.5	135813
Q8NDV7	Trinucleotide repeat-containing gene 6A protein OS=Homo sapiens OX=9606 GN=TNRC6A PE=1 SV=2	4	6	51642.6	785.607	962.238	999.147	715347	751498	714043	116592	81610.1	140017
Q9NXV6	CDKN2A-interacting protein OS=Homo sapiens OX=9606 GN=CDKN2AIP PE=1 SV=3	10	4	472585	322176	58338.8	31397	34579	88722.1	71848.4	6268.91	15146.3	5312.9
O43747	AP-1 complex subunit gamma-1 OS=Homo sapiens OX=9606 GN=AP1G1 PE=1 SV=5	9	6	1.07285e+06	540439	143499	266077	377479	1.00691e+06	394928	74354.6	21620.9	33010.8
Q9Y224	RNA transcription, translation and transport factor protein OS=Homo sapiens OX=9606 GN=RTRAF PE=1 SV=1	20	3	136893	111749	411856	269081	206248	494509	253845	38543.5	242025	680
Q9NQ29	Putative RNA-binding protein Luc7-like 1 OS=Homo sapiens OX=9606 GN=LUC7L PE=1 SV=1	13	3	440260	419135	101913	209489	359723	452835	517157	24617	2701.54	680
Q16513	Serine/threonine-protein kinase N2 OS=Homo sapiens OX=9606 GN=PKN2 PE=1 SV=1	11	7	767563	436445	244992	186623	106482	469807	407403	63721.8	83240.8	29881.8
Q9Y6X9	MORC family CW-type zinc finger protein 2 OS=Homo sapiens OX=9606 GN=MORC2 PE=1 SV=2	6	5	165350	197977	14000.4	203895	312916	64023	296065	871.587	2701.54	12584.5
Q96QZ7	Membrane-associated guanylate kinase, WW and PDZ domain-containing protein 1 OS=Homo sapiens OX=9606 GN=MAGI1 PE=1 SV=3	4	4	137370	87853.7	44925.5	999.147	369460	268384	91764.8	871.587	2701.54	680
Q9UKV8	Protein argonaute-2 OS=Homo sapiens OX=9606 GN=AGO2 PE=1 SV=3	9	7	656385	378079	251692	403466	786231	1.17026e+06	877967	871.587	2701.54	680
P31947	14-3-3 protein sigma OS=Homo sapiens OX=9606 GN=SFN PE=1 SV=1	25	3	481996	274948	101873	94036.2	861.73	680	1079.14	871.587	23737.5	9541.39
Q9UGV2	Protein NDRG3 OS=Homo sapiens OX=9606 GN=NDRG3 PE=1 SV=2	15	4	476754	286618	217172	354462	423071	546208	527155	21715	41667	7873.58
Q9UN86	Ras GTPase-activating protein-binding protein 2 OS=Homo sapiens OX=9606 GN=G3BP2 PE=1 SV=2	10	4	260608	219523	135827	314256	337930	635755	636749	61399.4	17078.9	680
P62328	Thymosin beta-4 OS=Homo sapiens OX=9606 GN=TMSB4X PE=1 SV=2	43	3	862905	531783	212154	871600	1.66765e+06	2.29693e+06	967435	148550	60319.3	21976.7
Q15059	Bromodomain-containing protein 3 OS=Homo sapiens OX=9606 GN=BRD3 PE=1 SV=1	9	2	1167.16	123768	241700	999.147	126931	340807	59261.2	7252.57	2701.54	13960.6
Q9Y4Z0	U6 snRNA-associated Sm-like protein LSm4 OS=Homo sapiens OX=9606 GN=LSM4 PE=1 SV=1	31	5	4.19863e+06	2.44152e+06	1.81096e+06	3.24057e+06	3.50226e+06	6.11431e+06	3.55592e+06	170167	186226	680
Q9NZ01	Very-long-chain enoyl-CoA reductase OS=Homo sapiens OX=9606 GN=TECR PE=1 SV=1	14	5	1.62464e+06	1.20789e+06	1.90128e+06	1.99011e+06	2.56947e+06	3.7166e+06	530496	101287	492019	17168.3
Q15843	NEDD8 OS=Homo sapiens OX=9606 GN=NEDD8 PE=1 SV=1	35	2	322867	339422	381853	640715	528104	624814	372496	29008.3	2701.54	680
O60610	Protein diaphanous homolog 1 OS=Homo sapiens OX=9606 GN=DIAPH1 PE=1 SV=2	6	7	927062	717817	458728	532239	116427	314927	301511	15292.8	2701.54	14610.8
P63173	60S ribosomal protein L38 OS=Homo sapiens OX=9606 GN=RPL38 PE=1 SV=2	36	3	642770	1.1011e+06	1.04528e+06	999434	1.38276e+06	2.54466e+06	2.137e+06	682569	11701.7	222334
P30086	Phosphatidylethanolamine-binding protein 1 OS=Homo sapiens OX=9606 GN=PEBP1 PE=1 SV=3	29	3	865426	778626	344529	522153	557760	899662	333536	37782.6	94360.3	680
P09012	U1 small nuclear ribonucleoprotein A OS=Homo sapiens OX=9606 GN=SNRPA PE=1 SV=3	24	4	1.50801e+06	1.15359e+06	965067	1.11493e+06	1.6121e+06	1.79514e+06	1.9143e+06	230512	2701.54	10501.4
Q9Y2W2	WW domain-binding protein 11 OS=Homo sapiens OX=9606 GN=WBP11 PE=1 SV=1	8	5	121242	44352	962.238	64535.5	245078	601504	254068	871.587	2701.54	680
P40429	60S ribosomal protein L13a OS=Homo sapiens OX=9606 GN=RPL13A PE=1 SV=2	27	7	4.28504e+06	4.48997e+06	5.95558e+06	5.60293e+06	9.03053e+06	1.06185e+07	6.46228e+06	2.85522e+06	1.17663e+06	1.74504e+06
Q9Y4P3	Transducin beta-like protein 2 OS=Homo sapiens OX=9606 GN=TBL2 PE=1 SV=1	13	4	639219	673033	515503	801401	847370	1.7155e+06	579656	95130	2701.54	680
P62851	40S ribosomal protein S25 OS=Homo sapiens OX=9606 GN=RPS25 PE=1 SV=1	30	5	2.93244e+06	2.55598e+06	2.49541e+06	2.61872e+06	2.40393e+06	4.0981e+06	3.70646e+06	2.68481e+06	825695	680404
Q9BRA2	Thioredoxin domain-containing protein 17 OS=Homo sapiens OX=9606 GN=TXNDC17 PE=1 SV=1	27	3	788219	1.02993e+06	983678	1.95652e+06	943619	1.73248e+06	1.46508e+06	105446	54122.5	680
Q15652	Probable JmjC domain-containing histone demethylation protein 2C OS=Homo sapiens OX=9606 GN=JMJD1C PE=1 SV=2	3	5	494120	285056	22959.4	292481	158230	208961	168457	871.587	2701.54	680
P33176	Kinesin-1 heavy chain OS=Homo sapiens OX=9606 GN=KIF5B PE=1 SV=1	8	5	425328	422524	148437	174039	194218	636477	365680	25057	27338.6	6624.96
P62854	40S ribosomal protein S26 OS=Homo sapiens OX=9606 GN=RPS26 PE=1 SV=3	34	3	8.57979e+06	8.83887e+06	1.22644e+07	1.00687e+07	1.08586e+07	1.00778e+07	1.40984e+07	7.74885e+06	3.69712e+06	9.68558e+06
Q13427	Peptidyl-prolyl cis-trans isomerase G OS=Homo sapiens OX=9606 GN=PPIG PE=1 SV=2	10	4	207280	205726	154779	192855	800476	665358	632733	871.587	72203.3	6967.18
Q92620	Pre-mRNA-splicing factor ATP-dependent RNA helicase PRP16 OS=Homo sapiens OX=9606 GN=DHX38 PE=1 SV=2	7	6	189155	131495	962.238	147728	202151	377118	209981	53245.9	16445.3	680
Q9BQG0	Myb-binding protein 1A OS=Homo sapiens OX=9606 GN=MYBBP1A PE=1 SV=2	7	7	207052	52876.3	962.238	242945	657683	785079	257476	23722.7	126053	239208
P48739	Phosphatidylinositol transfer protein beta isoform OS=Homo sapiens OX=9606 GN=PITPNB PE=1 SV=2	15	3	595127	652996	255682	603507	431343	719541	133616	871.587	4330.83	35456.8
P35659	Protein DEK OS=Homo sapiens OX=9606 GN=DEK PE=1 SV=1	16	6	1.98673e+06	1.15116e+06	1.07083e+06	2.0588e+06	823028	2.97194e+06	1.03619e+06	516830	423755	361377
O00303	Eukaryotic translation initiation factor 3 subunit F OS=Homo sapiens OX=9606 GN=EIF3F PE=1 SV=1	14	4	101540	154076	84887.5	99683.3	235043	505001	305150	158922	2701.54	680
Q9UIG0	Tyrosine-protein kinase BAZ1B OS=Homo sapiens OX=9606 GN=BAZ1B PE=1 SV=2	5	6	75312.3	926344	962.238	35029.7	27118.5	217773	28441.5	5787.91	2701.54	680
Q5JRA6	Transport and Golgi organization protein 1 homolog OS=Homo sapiens OX=9606 GN=MIA3 PE=1 SV=1	3	5	1.28588e+06	629253	159189	496895	817604	1.59829e+06	773197	41346.6	255905	38053.7
P09960	Leukotriene A-4 hydrolase OS=Homo sapiens OX=9606 GN=LTA4H PE=1 SV=2	14	6	421561	181070	468278	756958	95504.5	189183	39278.5	111917	84791.7	99145
Q86Y46	Keratin, type II cytoskeletal 73 OS=Homo sapiens OX=9606 GN=KRT73 PE=1 SV=1	8	2	289387	227593	219063	220344	306059	277050	373816	871.587	2701.54	680
Q9UBE0	SUMO-activating enzyme subunit 1 OS=Homo sapiens OX=9606 GN=SAE1 PE=1 SV=1	18	4	120583	148516	215875	199128	566985	990699	737516	18836.6	88430.8	680
Q13506	NGFI-A-binding protein 1 OS=Homo sapiens OX=9606 GN=NAB1 PE=1 SV=2	14	6	988844	1.49112e+06	388431	578118	861.73	377158	1079.14	74637.8	7834.77	59765.4
Q7Z5K2	Wings apart-like protein homolog OS=Homo sapiens OX=9606 GN=WAPL PE=1 SV=1	4	3	1167.16	785.607	962.238	999.147	861.73	60101.2	1079.14	871.587	2701.54	680
P98175	RNA-binding protein 10 OS=Homo sapiens OX=9606 GN=RBM10 PE=1 SV=3	8	5	238215	112920	186357	273639	359434	412902	494179	41910.7	2701.54	680
Q9UJU6	Drebrin-like protein OS=Homo sapiens OX=9606 GN=DBNL PE=1 SV=1	12	4	675987	478135	489086	497140	282753	624465	1.10253e+06	20966	27608.5	680
P48643	T-complex protein 1 subunit epsilon OS=Homo sapiens OX=9606 GN=CCT5 PE=1 SV=1	11	5	895452	514512	558107	216351	1.34029e+06	1.81956e+06	1.17825e+06	119586	14899.1	25312.6
Q15084	Protein disulfide-isomerase A6 OS=Homo sapiens OX=9606 GN=PDIA6 PE=1 SV=1	19	5	1.286e+06	1.28487e+06	371435	718032	501729	1.36354e+06	274031	116938	35944.8	680
Q05209	Tyrosine-protein phosphatase non-receptor type 12 OS=Homo sapiens OX=9606 GN=PTPN12 PE=1 SV=3	7	4	612647	290349	394053	441023	113530	329497	254581	169505	155568	85368.3
P51572	B-cell receptor-associated protein 31 OS=Homo sapiens OX=9606 GN=BCAP31 PE=1 SV=3	20	5	1.06412e+06	1.82261e+06	383385	644393	1.14876e+06	1.76978e+06	725959	30301.4	346455	53629
Q15468	SCL-interrupting locus protein OS=Homo sapiens OX=9606 GN=STIL PE=1 SV=2	5	4	1167.16	20304.5	962.238	999.147	220368	163814	405958	5302.49	23780	680
P16070	CD44 antigen OS=Homo sapiens OX=9606 GN=CD44 PE=1 SV=3	7	4	30751	16209.1	187766	999.147	679534	1.09089e+06	372824	342704	2701.54	680
Q96RE7	Nucleus accumbens-associated protein 1 OS=Homo sapiens OX=9606 GN=NACC1 PE=1 SV=1	15	5	1.91958e+06	1.79711e+06	530376	1.19246e+06	1.41675e+06	1.77003e+06	1.16644e+06	7116.42	285633	680
P61158	Actin-related protein 3 OS=Homo sapiens OX=9606 GN=ACTR3 PE=1 SV=3	18	6	832339	526477	460613	885510	144925	323949	251944	181700	52502.6	159325
Q9BYJ9	YTH domain-containing family protein 1 OS=Homo sapiens OX=9606 GN=YTHDF1 PE=1 SV=1	15	3	490012	194738	129745	370386	272928	438676	368871	871.587	20335	8527.77
P0C0L4	Complement C4-A OS=Homo sapiens OX=9606 GN=C4A PE=1 SV=2	4	6	4.89838e+06	3.07552e+06	3.89697e+06	4.06394e+06	4.24529e+06	3.36201e+06	6.96744e+06	288248	762626	524729
P20339	Ras-related protein Rab-5A OS=Homo sapiens OX=9606 GN=RAB5A PE=1 SV=2	30	2	29911.1	56226.9	58570.4	70534.2	861.73	680	1079.14	871.587	2701.54	680
P08579	U2 small nuclear ribonucleoprotein B'' OS=Homo sapiens OX=9606 GN=SNRPB2 PE=1 SV=1	22	3	396772	169947	293232	320913	346458	572814	200819	81734.5	20045.8	17974.3
P61020	Ras-related protein Rab-5B OS=Homo sapiens OX=9606 GN=RAB5B PE=1 SV=1	29	2	1167.16	785.607	17384.9	75969.7	861.73	680	1079.14	4502.76	2701.54	6323.4
P27816	Microtubule-associated protein 4 OS=Homo sapiens OX=9606 GN=MAP4 PE=1 SV=3	6	5	501506	361965	415708	377584	759175	877655	747414	188405	29385.1	32194.7
P60900	Proteasome subunit alpha type-6 OS=Homo sapiens OX=9606 GN=PSMA6 PE=1 SV=1	22	4	649449	252722	531986	754084	245659	478725	263321	173339	67851.4	66020.6
P49257	Protein ERGIC-53 OS=Homo sapiens OX=9606 GN=LMAN1 PE=1 SV=2	13	5	305310	188655	208491	467500	858514	1.96042e+06	659080	871.587	13136.7	680
O00264	Membrane-associated progesterone receptor component 1 OS=Homo sapiens OX=9606 GN=PGRMC1 PE=1 SV=3	30	6	1.10972e+06	864100	785043	1.26975e+06	714510	1.11698e+06	474490	122549	2701.54	28752
Q9UGI8	Testin OS=Homo sapiens OX=9606 GN=TES PE=1 SV=1	17	5	2.28853e+06	1.93872e+06	1.67408e+06	1.40148e+06	121019	680	170385	159370	417995	279155
P01859	Immunoglobulin heavy constant gamma 2 OS=Homo sapiens OX=9606 GN=IGHG2 PE=1 SV=2	6	2	4.90643e+07	4.51977e+07	3.63391e+07	3.31858e+07	6.03936e+07	45847263	8.41452e+07	1.59953e+06	1.0442e+06	1.97492e+06
Q96G74	OTU domain-containing protein 5 OS=Homo sapiens OX=9606 GN=OTUD5 PE=1 SV=1	8	3	99825.8	785.607	79070.1	90535.9	444337	543913	308096	23113.6	18431.6	25219.7
P06703	Protein S100-A6 OS=Homo sapiens OX=9606 GN=S100A6 PE=1 SV=1	57	4	1.15398e+07	4.81313e+06	7.07144e+06	1.55323e+07	804293	3.74051e+06	1.25638e+06	556066	962174	1.63623e+06
P62312	U6 snRNA-associated Sm-like protein LSm6 OS=Homo sapiens OX=9606 GN=LSM6 PE=1 SV=1	46	6	4.75429e+06	2.4992e+06	1.73824e+06	3.24395e+06	4.52555e+06	6.74176e+06	4.61139e+06	33666.2	73640	176203
Q9UL46	Proteasome activator complex subunit 2 OS=Homo sapiens OX=9606 GN=PSME2 PE=1 SV=4	21	4	270946	84712.5	615940	859838	1.29498e+06	865453	738578	871.587	2701.54	60776.5
Q14004	Cyclin-dependent kinase 13 OS=Homo sapiens OX=9606 GN=CDK13 PE=1 SV=2	4	1	94459.1	118636	78196.2	75514.2	129181	88742	354506	871.587	2701.54	680
P21291	Cysteine and glycine-rich protein 1 OS=Homo sapiens OX=9606 GN=CSRP1 PE=1 SV=3	28	3	1.99132e+06	1.59817e+06	1.32289e+06	1.38069e+06	1.08976e+06	1.00983e+06	1.44423e+06	22125	58572.8	23965.4
Q9BRT6	Protein LLP homolog OS=Homo sapiens OX=9606 GN=LLPH PE=1 SV=1	29	3	49045.3	134058	448863	302213	1.35458e+06	679132	491625	323972	51884.3	63876.2
Q9UGP4	LIM domain-containing protein 1 OS=Homo sapiens OX=9606 GN=LIMD1 PE=1 SV=1	6	3	1167.16	159999	962.238	34882.6	548167	328648	182085	871.587	2701.54	680
P00403	Cytochrome c oxidase subunit 2 OS=Homo sapiens OX=9606 GN=MT-CO2 PE=1 SV=1	20	3	1.28972e+06	1.5595e+06	534369	892800	151771	622629	48545.6	124566	85899.3	89211.2
Q9UPT9	Ubiquitin carboxyl-terminal hydrolase 22 OS=Homo sapiens OX=9606 GN=USP22 PE=1 SV=2	12	4	1167.16	785.607	962.238	41925.5	451484	454480	394939	871.587	2701.54	680
O75934	Pre-mRNA-splicing factor SPF27 OS=Homo sapiens OX=9606 GN=BCAS2 PE=1 SV=1	17	3	434299	294336	61039	116333	487537	625578	225554	13067	2701.54	680
P41212	Transcription factor ETV6 OS=Homo sapiens OX=9606 GN=ETV6 PE=1 SV=1	14	6	390957	555344	148101	174433	65249.2	252380	1079.14	871.587	2701.54	680
Q9Y3U8	60S ribosomal protein L36 OS=Homo sapiens OX=9606 GN=RPL36 PE=1 SV=3	21	3	2.56936e+06	1.89803e+06	3.2517e+06	3.07323e+06	5.07903e+06	5.42259e+06	5.32419e+06	3.2158e+06	679035	1.6613e+06
Q5SY16	Polynucleotide 5'-hydroxyl-kinase NOL9 OS=Homo sapiens OX=9606 GN=NOL9 PE=1 SV=1	8	4	1167.16	39054.7	58602.8	49693.3	627351	402739	588350	16119.4	2701.54	680
P62899	60S ribosomal protein L31 OS=Homo sapiens OX=9606 GN=RPL31 PE=1 SV=1	38	5	3.259e+06	2.33351e+06	2.42939e+06	3.5288e+06	3.8204e+06	6709072	8.67173e+06	2.94046e+06	1.6374e+06	1.41938e+06
P85037	Forkhead box protein K1 OS=Homo sapiens OX=9606 GN=FOXK1 PE=1 SV=1	6	3	443891	453879	283364	494479	330698	560471	142868	871.587	4867.82	680
Q2KHR3	Glutamine and serine-rich protein 1 OS=Homo sapiens OX=9606 GN=QSER1 PE=1 SV=3	4	4	113286	175776	962.238	999.147	290662	338414	196063	27022.6	86483.9	36206.3
Q9NVX2	Notchless protein homolog 1 OS=Homo sapiens OX=9606 GN=NLE1 PE=1 SV=4	16	5	289463	174567	200158	188610	314408	587117	317591	871.587	59297.5	680
Q9HCS7	Pre-mRNA-splicing factor SYF1 OS=Homo sapiens OX=9606 GN=XAB2 PE=1 SV=2	7	6	307526	316803	116883	162496	281631	773017	267411	58780.7	23161.9	680
P35268	60S ribosomal protein L22 OS=Homo sapiens OX=9606 GN=RPL22 PE=1 SV=2	32	4	4.45456e+06	2.50406e+06	3.63133e+06	3.7673e+06	6.28174e+06	8.3011e+06	6.76448e+06	3.6801e+06	1.40966e+06	1.30956e+06
P42766	60S ribosomal protein L35 OS=Homo sapiens OX=9606 GN=RPL35 PE=1 SV=2	30	4	1.92994e+06	1.72011e+06	2.43721e+06	1.91455e+06	2.66024e+06	5.20846e+06	4.27163e+06	1.38827e+06	669142	676616
P53618	Coatomer subunit beta OS=Homo sapiens OX=9606 GN=COPB1 PE=1 SV=3	10	5	182659	363154	377923	325600	446866	450868	549687	36691	23673.7	23501.7
Q9Y3C1	Nucleolar protein 16 OS=Homo sapiens OX=9606 GN=NOP16 PE=1 SV=2	35	6	111832	76800.4	55094.9	174263	620803	601678	681522	164257	107082	135816
Q9NSD9	Phenylalanine--tRNA ligase beta subunit OS=Homo sapiens OX=9606 GN=FARSB PE=1 SV=3	10	6	219225	176131	324909	289880	293990	904267	415632	363500	2701.54	95746
Q5T1J5	Putative coiled-coil-helix-coiled-coil-helix domain-containing protein CHCHD2P9, mitochondrial OS=Homo sapiens OX=9606 GN=CHCHD2P9 PE=5 SV=1	19	1	267211	217164	962.238	999.147	226124	336956	117404	871.587	2701.54	680
Q14978	Nucleolar and coiled-body phosphoprotein 1 OS=Homo sapiens OX=9606 GN=NOLC1 PE=1 SV=2	9	5	377566	486220	962.238	314209	692220	1.48835e+06	516565	173583	290978	425966
A8MWD9	Putative small nuclear ribonucleoprotein G-like protein 15 OS=Homo sapiens OX=9606 GN=SNRPGP15 PE=5 SV=2	26	3	2.45463e+06	1.92604e+06	2.41279e+06	2.60097e+06	3.35352e+06	4.19525e+06	2.8596e+06	61350	2701.54	60604.9
P56537	Eukaryotic translation initiation factor 6 OS=Homo sapiens OX=9606 GN=EIF6 PE=1 SV=1	17	3	702279	393091	530922	767782	712145	1.00772e+06	709232	106285	81883.6	266475
Q14807	Kinesin-like protein KIF22 OS=Homo sapiens OX=9606 GN=KIF22 PE=1 SV=5	6	3	722906	442891	410766	644769	77910.1	453715	230957	871.587	2701.54	680
Q9BQL6	Fermitin family homolog 1 OS=Homo sapiens OX=9606 GN=FERMT1 PE=1 SV=1	9	5	987760	547471	937358	1.33568e+06	127172	680	176771	871.587	2701.54	69930.6
Q9BTV4	Transmembrane protein 43 OS=Homo sapiens OX=9606 GN=TMEM43 PE=1 SV=1	12	2	193198	130004	76610.5	153672	88701.5	69878.8	164284	871.587	2701.54	680
O43592	Exportin-T OS=Homo sapiens OX=9606 GN=XPOT PE=1 SV=2	5	4	307265	115660	111038	331662	284386	513338	1079.14	13718	2701.54	17054.8
Q9HCJ3	Ribonucleoprotein PTB-binding 2 OS=Homo sapiens OX=9606 GN=RAVER2 PE=1 SV=2	19	5	1167.16	28963.8	962.238	23237.7	1.02457e+06	584513	1.10213e+06	871.587	2701.54	680
Q8WUY1	Protein THEM6 OS=Homo sapiens OX=9606 GN=THEM6 PE=1 SV=2	26	5	811162	772428	780915	736336	163234	274977	156542	10113.9	57384.2	680
Q9UJV9	Probable ATP-dependent RNA helicase DDX41 OS=Homo sapiens OX=9606 GN=DDX41 PE=1 SV=2	10	5	289879	356095	93011.2	141909	562680	592751	393018	871.587	5611.96	10518.9
O95171	Sciellin OS=Homo sapiens OX=9606 GN=SCEL PE=1 SV=2	8	5	1.11646e+06	340862	457032	726602	861.73	161500	26938.5	156892	221465	18339
Q9NS69	Mitochondrial import receptor subunit TOM22 homolog OS=Homo sapiens OX=9606 GN=TOMM22 PE=1 SV=3	34	3	53716.9	277832	95788.7	999.147	315576	839899	1079.14	105530	41173.2	680
P49916	DNA ligase 3 OS=Homo sapiens OX=9606 GN=LIG3 PE=1 SV=2	10	6	1167.16	785.607	962.238	999.147	246549	362935	203896	35075.5	2701.54	680
P78545	ETS-related transcription factor Elf-3 OS=Homo sapiens OX=9606 GN=ELF3 PE=1 SV=1	13	3	235165	646154	70923.4	395426	70561.7	680	1079.14	871.587	79634.4	680
Q15596	Nuclear receptor coactivator 2 OS=Homo sapiens OX=9606 GN=NCOA2 PE=1 SV=2	5	5	990024	571893	432664	912541	166836	243479	217937	871.587	2701.54	680
Q9Y2H5	Pleckstrin homology domain-containing family A member 6 OS=Homo sapiens OX=9606 GN=PLEKHA6 PE=1 SV=4	7	6	1.08347e+06	1.36451e+06	1.42295e+06	1.43736e+06	563524	399762	489205	171156	174955	318719
P26447	Protein S100-A4 OS=Homo sapiens OX=9606 GN=S100A4 PE=1 SV=1	37	4	1.34333e+07	1.14984e+07	388030	196559	1.06645e+06	2.36837e+06	1.32643e+06	161668	1.50786e+06	27037.5
Q16881	Thioredoxin reductase 1, cytoplasmic OS=Homo sapiens OX=9606 GN=TXNRD1 PE=1 SV=3	7	3	750148	339976	80457.3	637154	118349	100081	48914	871.587	2701.54	14826.4
Q96IK5	Germ cell-less protein-like 1 OS=Homo sapiens OX=9606 GN=GMCL1 PE=1 SV=1	7	3	250598	479943	156107	328782	12371.8	84334.1	1079.14	871.587	2701.54	680
P51571	Translocon-associated protein subunit delta OS=Homo sapiens OX=9606 GN=SSR4 PE=1 SV=1	31	4	286379	129885	272314	515360	708876	1.36684e+06	308494	47260.9	2701.54	680
Q9P287	BRCA2 and CDKN1A-interacting protein OS=Homo sapiens OX=9606 GN=BCCIP PE=1 SV=1	15	3	341572	137919	234467	312940	292732	433194	201764	871.587	6807.61	680
P61513	60S ribosomal protein L37a OS=Homo sapiens OX=9606 GN=RPL37A PE=1 SV=2	37	3	1.45357e+06	878360	1.43629e+06	1.4181e+06	1.20468e+06	1.10888e+06	1.92925e+06	1.00151e+06	456069	403130
Q9P0U3	Sentrin-specific protease 1 OS=Homo sapiens OX=9606 GN=SENP1 PE=1 SV=2	11	6	530205	1.69332e+06	394117	510899	392372	958985	147328	871.587	2701.54	680
P62306	Small nuclear ribonucleoprotein F OS=Homo sapiens OX=9606 GN=SNRPF PE=1 SV=1	24	3	1.93487e+06	1.82081e+06	1.8306e+06	2.04226e+06	3.36639e+06	2.8209e+06	2.95148e+06	345689	2701.54	180593
Q9Y5Q8	General transcription factor 3C polypeptide 5 OS=Homo sapiens OX=9606 GN=GTF3C5 PE=1 SV=2	11	4	79813.3	173841	56382.3	71622.8	324928	437750	236170	22518.8	49587.1	47462.2
O15145	Actin-related protein 2/3 complex subunit 3 OS=Homo sapiens OX=9606 GN=ARPC3 PE=1 SV=3	34	5	750475	998791	982875	1.42642e+06	335234	784727	453944	237116	199671	284258
P23284	Peptidyl-prolyl cis-trans isomerase B OS=Homo sapiens OX=9606 GN=PPIB PE=1 SV=2	20	4	969923	701966	574925	802537	647996	1.04591e+06	409671	119113	22455.2	36484.9
Q9HCM1	Uncharacterized protein KIAA1551 OS=Homo sapiens OX=9606 GN=KIAA1551 PE=1 SV=3	4	5	134720	141318	267839	273775	128011	172548	79238.1	7951.39	26750.2	680
P39687	Acidic leucine-rich nuclear phosphoprotein 32 family member A OS=Homo sapiens OX=9606 GN=ANP32A PE=1 SV=1	18	2	231565	178934	190629	176281	250782	538339	266726	17304	2701.54	680
Q02833	Ras association domain-containing protein 7 OS=Homo sapiens OX=9606 GN=RASSF7 PE=1 SV=1	13	5	2.18063e+06	1.60875e+06	1.06774e+06	1.21262e+06	155067	112452	267674	871.587	32260.2	680
Q86VP1	Tax1-binding protein 1 OS=Homo sapiens OX=9606 GN=TAX1BP1 PE=1 SV=2	10	5	1.09299e+06	955263	41129.7	115610	313026	55693.6	87666.9	14493.5	183420	49661.9
P62861	40S ribosomal protein S30 OS=Homo sapiens OX=9606 GN=FAU PE=1 SV=1	20	4	8.75508e+06	5.53998e+06	6.46919e+06	9.23935e+06	6.81499e+06	4.03633e+06	1.47964e+07	3.22995e+06	4.32205e+06	4.73313e+06
Q9UBQ0	Vacuolar protein sorting-associated protein 29 OS=Homo sapiens OX=9606 GN=VPS29 PE=1 SV=1	24	3	545936	364913	478105	818740	190752	418786	382817	50310.6	2701.54	51845.9
P08134	Rho-related GTP-binding protein RhoC OS=Homo sapiens OX=9606 GN=RHOC PE=1 SV=1	15	1	29656.2	785.607	47030	79713.9	861.73	680	1079.14	871.587	5389.36	3331.96
P49321	Nuclear autoantigenic sperm protein OS=Homo sapiens OX=9606 GN=NASP PE=1 SV=2	9	5	298415	168291	20240.6	221826	610624	1.08699e+06	273334	871.587	2701.54	680
P12532	Creatine kinase U-type, mitochondrial OS=Homo sapiens OX=9606 GN=CKMT1A PE=1 SV=1	14	3	318274	291478	962.238	999.147	49140.8	74789.6	55187.3	871.587	2701.54	680
O43660	Pleiotropic regulator 1 OS=Homo sapiens OX=9606 GN=PLRG1 PE=1 SV=1	11	4	437198	349027	208124	343413	502810	577178	287390	24932.9	107741	87598.6
P46109	Crk-like protein OS=Homo sapiens OX=9606 GN=CRKL PE=1 SV=1	20	5	367386	180213	119559	227567	500473	889962	437908	13229	2701.54	680
O00273	DNA fragmentation factor subunit alpha OS=Homo sapiens OX=9606 GN=DFFA PE=1 SV=1	14	3	354334	316228	188719	244433	623941	1.03789e+06	505065	68201.7	29327	82257.8
Q16666	Gamma-interferon-inducible protein 16 OS=Homo sapiens OX=9606 GN=IFI16 PE=1 SV=3	7	4	167352	355419	859252	965473	861.73	54268.1	1079.14	871.587	2701.54	47715.1
Q8NFH5	Nucleoporin NUP35 OS=Homo sapiens OX=9606 GN=NUP35 PE=1 SV=1	13	3	562549	540893	359093	469704	393933	961517	75011.3	35822	2701.54	680
Q96CW5	Gamma-tubulin complex component 3 OS=Homo sapiens OX=9606 GN=TUBGCP3 PE=1 SV=2	6	4	516670	322389	962.238	61944.8	130559	220486	313527	871.587	2701.54	680
Q9H3K6	BolA-like protein 2 OS=Homo sapiens OX=9606 GN=BOLA2 PE=1 SV=1	29	2	1.52581e+06	218095	1.53325e+06	1.72358e+06	306064	267951	345904	49202.6	13890.9	39627.9
O60762	Dolichol-phosphate mannosyltransferase subunit 1 OS=Homo sapiens OX=9606 GN=DPM1 PE=1 SV=1	27	4	177004	159294	110748	242998	139711	362356	126365	871.587	2701.54	680
Q86XK2	F-box only protein 11 OS=Homo sapiens OX=9606 GN=FBXO11 PE=1 SV=3	6	4	40636.8	28052	44397.7	88599.7	301729	176833	512661	5725.52	2701.54	10301.8
Q8TDN6	Ribosome biogenesis protein BRX1 homolog OS=Homo sapiens OX=9606 GN=BRIX1 PE=1 SV=2	15	4	74819.6	50867.3	100174	77750.5	116508	242317	109869	29936	48629.2	133847
Q9H910	Jupiter microtubule associated homolog 2 OS=Homo sapiens OX=9606 GN=JPT2 PE=1 SV=1	45	5	1.18157e+06	738266	84127.4	331185	286831	312581	218715	83490.3	38181.5	44101.9
Q92541	RNA polymerase-associated protein RTF1 homolog OS=Homo sapiens OX=9606 GN=RTF1 PE=1 SV=4	7	4	72241.8	52118.4	86811.2	73554.9	294578	383677	171657	20911.8	68108.6	13102.1
Q99829	Copine-1 OS=Homo sapiens OX=9606 GN=CPNE1 PE=1 SV=1	10	5	1.3399e+06	1.11169e+06	1.19443e+06	2.24625e+06	861.73	680	359981	871.587	113360	61828.2
Q99848	Probable rRNA-processing protein EBP2 OS=Homo sapiens OX=9606 GN=EBNA1BP2 PE=1 SV=2	22	6	147716	141417	350057	261390	861532	507347	326779	201411	224577	721192
O00505	Importin subunit alpha-4 OS=Homo sapiens OX=9606 GN=KPNA3 PE=1 SV=2	7	1	56598.3	28025.7	36614.5	33673.5	74765.5	215703	106684	11140.2	2701.54	680
Q53GQ0	Very-long-chain 3-oxoacyl-CoA reductase OS=Homo sapiens OX=9606 GN=HSD17B12 PE=1 SV=2	13	4	773660	504510	416949	774987	122233	218983	1079.14	871.587	13615.5	3324.59
Q8WYA6	Beta-catenin-like protein 1 OS=Homo sapiens OX=9606 GN=CTNNBL1 PE=1 SV=1	9	5	622937	344802	217099	527624	584831	788655	582106	122339	9004.13	25913.3
Q9BUQ8	Probable ATP-dependent RNA helicase DDX23 OS=Homo sapiens OX=9606 GN=DDX23 PE=1 SV=3	8	6	976960	482454	726251	880427	651712	942417	467361	166866	39542.1	94819.5
Q68E01	Integrator complex subunit 3 OS=Homo sapiens OX=9606 GN=INTS3 PE=1 SV=1	6	4	385787	331361	65276.6	167253	161959	641195	105189	871.587	16917.3	680
P63167	Dynein light chain 1, cytoplasmic OS=Homo sapiens OX=9606 GN=DYNLL1 PE=1 SV=1	27	3	1.77066e+06	1.69091e+06	1.37064e+06	1.64336e+06	1.62069e+06	2.02042e+06	1.83084e+06	57841.3	2701.54	17820.6
Q8TB72	Pumilio homolog 2 OS=Homo sapiens OX=9606 GN=PUM2 PE=1 SV=2	5	2	178742	46045.4	22271	54362.8	156134	334650	1079.14	871.587	2701.54	11658.7
P62857	40S ribosomal protein S28 OS=Homo sapiens OX=9606 GN=RPS28 PE=1 SV=1	36	3	4.90152e+06	4.8345e+06	5.97969e+06	6.56098e+06	8.19212e+06	9.83953e+06	6.92334e+06	4.36254e+06	369223	1.9137e+06
Q16401	26S proteasome non-ATPase regulatory subunit 5 OS=Homo sapiens OX=9606 GN=PSMD5 PE=1 SV=3	10	4	84974.7	269092	962.238	999.147	339817	1.07914e+06	413427	79127.7	2701.54	40538.6
Q9UKY7	Protein CDV3 homolog OS=Homo sapiens OX=9606 GN=CDV3 PE=1 SV=1	28	2	63627.6	58713.2	277010	315461	101110	362494	94325	26388.3	2701.54	21991.8
Q86X29	Lipolysis-stimulated lipoprotein receptor OS=Homo sapiens OX=9606 GN=LSR PE=1 SV=4	11	6	1.02592e+06	628281	2.26923e+06	1.98278e+06	861.73	70512.1	1079.14	20397.2	20782	4581.56
Q9BZE4	Nucleolar GTP-binding protein 1 OS=Homo sapiens OX=9606 GN=GTPBP4 PE=1 SV=3	9	5	600258	481709	281618	241412	862346	1.36321e+06	949460	195269	348923	166600
P16152	Carbonyl reductase [NADPH] 1 OS=Homo sapiens OX=9606 GN=CBR1 PE=1 SV=3	16	2	304029	185132	216251	411610	73198.6	255944	1079.14	871.587	2701.54	680
Q9BQ52	Zinc phosphodiesterase ELAC protein 2 OS=Homo sapiens OX=9606 GN=ELAC2 PE=1 SV=2	8	5	45751.5	77090	962.238	999.147	394506	500682	242943	27859.5	133847	3655.14
Q92835	Phosphatidylinositol 3,4,5-trisphosphate 5-phosphatase 1 OS=Homo sapiens OX=9606 GN=INPP5D PE=1 SV=2	4	3	265886	68645	962.238	999.147	861.73	680	1079.14	871.587	33736.8	680
O75175	CCR4-NOT transcription complex subunit 3 OS=Homo sapiens OX=9606 GN=CNOT3 PE=1 SV=1	8	4	695990	461935	418001	527139	522599	635045	400263	871.587	2701.54	680
Q96SK2	Transmembrane protein 209 OS=Homo sapiens OX=9606 GN=TMEM209 PE=1 SV=2	9	4	80607.9	221415	161115	300454	204564	820238	1079.14	871.587	48020	680
P68431	Histone H3.1 OS=Homo sapiens OX=9606 GN=HIST1H3A PE=1 SV=2	20	4	7.7644e+07	5.51678e+07	4.28907e+07	7.80562e+07	8.42738e+07	1.03183e+08	7.52551e+07	3.92841e+07	2.44695e+07	2.01942e+07
P50453	Serpin B9 OS=Homo sapiens OX=9606 GN=SERPINB9 PE=1 SV=1	14	3	172626	70860.7	962.238	65373	100877	539222	209567	23314.1	13815.7	680
Q9NUL7	Probable ATP-dependent RNA helicase DDX28 OS=Homo sapiens OX=9606 GN=DDX28 PE=1 SV=2	12	4	142515	265982	145524	150236	500284	534340	949483	871.587	2701.54	10231.4
O75153	Clustered mitochondria protein homolog OS=Homo sapiens OX=9606 GN=CLUH PE=1 SV=2	4	6	149369	59291.4	179437	194121	725838	1.01924e+06	438495	265475	699573	19112.3
P62280	40S ribosomal protein S11 OS=Homo sapiens OX=9606 GN=RPS11 PE=1 SV=3	30	8	7.64159e+06	8.18642e+06	1.28585e+07	1.02138e+07	1.56331e+07	1.66246e+07	1.65988e+07	6.54512e+06	3.66245e+06	3.56547e+06
O95372	Acyl-protein thioesterase 2 OS=Homo sapiens OX=9606 GN=LYPLA2 PE=1 SV=1	18	3	3.22278e+06	4.39901e+06	5.18047e+06	5.54703e+06	1.89587e+06	1.47857e+06	1.248e+06	89312.9	665327	939309
Q9H444	Charged multivesicular body protein 4b OS=Homo sapiens OX=9606 GN=CHMP4B PE=1 SV=1	23	4	1.1935e+06	465980	253367	1.0331e+06	521508	686434	193669	54696.9	2701.54	680
P08758	Annexin A5 OS=Homo sapiens OX=9606 GN=ANXA5 PE=1 SV=2	22	5	1.17441e+06	1.30248e+06	245278	220142	117792	680	67706.7	871.587	43755.3	680
O43491	Band 4.1-like protein 2 OS=Homo sapiens OX=9606 GN=EPB41L2 PE=1 SV=1	3	2	440293	330894	67844.4	80565.3	315636	372040	514349	3876.06	2701.54	680
P35080	Profilin-2 OS=Homo sapiens OX=9606 GN=PFN2 PE=1 SV=3	26	3	1167.16	785.607	31293	999.147	410259	578980	490025	37394.8	2701.54	680
Q8IZ83	Aldehyde dehydrogenase family 16 member A1 OS=Homo sapiens OX=9606 GN=ALDH16A1 PE=1 SV=2	6	3	1167.16	33848.3	962.238	999.147	861.73	57881.9	30845.5	871.587	2701.54	680
Q06124	Tyrosine-protein phosphatase non-receptor type 11 OS=Homo sapiens OX=9606 GN=PTPN11 PE=1 SV=2	10	4	197375	785.607	111116	167106	78498	93851.9	103196	24582.7	21380	680
P62266	40S ribosomal protein S23 OS=Homo sapiens OX=9606 GN=RPS23 PE=1 SV=3	30	5	9.85878e+06	7.35171e+06	9.12459e+06	1.7206e+07	1.81062e+07	28329636	1.66878e+07	1.40645e+07	3.2471e+06	9.21694e+06
Q16222	UDP-N-acetylhexosamine pyrophosphorylase OS=Homo sapiens OX=9606 GN=UAP1 PE=1 SV=3	9	4	118730	39373.8	76226	76250.6	775504	1.33333e+06	304762	10413.7	2701.54	680
P25786	Proteasome subunit alpha type-1 OS=Homo sapiens OX=9606 GN=PSMA1 PE=1 SV=1	22	4	904881	598363	569546	686468	809809	1.19625e+06	576014	167692	19352	29618.6
Q969Q0	60S ribosomal protein L36a-like OS=Homo sapiens OX=9606 GN=RPL36AL PE=1 SV=3	30	1	1167.16	785.607	962.238	999.147	861.73	680	1079.14	500638	735361	1.33085e+06
P83881	60S ribosomal protein L36a OS=Homo sapiens OX=9606 GN=RPL36A PE=1 SV=2	30	1	1167.16	11110.8	962.238	999.147	861.73	680	1079.14	871.587	1.33213e+06	52856.4
P15407	Fos-related antigen 1 OS=Homo sapiens OX=9606 GN=FOSL1 PE=1 SV=1	20	3	286643	272747	329150	427622	106564	60253.4	104010	871.587	2701.54	680
Q9P035	Very-long-chain (3R)-3-hydroxyacyl-CoA dehydratase 3 OS=Homo sapiens OX=9606 GN=HACD3 PE=1 SV=2	12	5	806526	751995	738490	721948	1.00301e+06	1.23474e+06	720476	143917	90026.6	93462
Q9HDC9	Adipocyte plasma membrane-associated protein OS=Homo sapiens OX=9606 GN=APMAP PE=1 SV=2	13	4	803983	463360	459147	650600	293166	1.21636e+06	1079.14	871.587	2701.54	680
Q13442	28 kDa heat- and acid-stable phosphoprotein OS=Homo sapiens OX=9606 GN=PDAP1 PE=1 SV=1	27	4	595528	133757	929645	1.02968e+06	619811	1.34331e+06	150760	286249	2701.54	26312.7
P08754	Guanine nucleotide-binding protein G(k) subunit alpha OS=Homo sapiens OX=9606 GN=GNAI3 PE=1 SV=3	13	2	1167.16	785.607	962.238	999.147	861.73	680	1079.14	116071	2701.54	680
Q96RS6	NudC domain-containing protein 1 OS=Homo sapiens OX=9606 GN=NUDCD1 PE=1 SV=2	5	2	302266	321264	47362.3	111026	129934	150791	48562.7	20703.6	14429.4	27758.5
Q9NTK5	Obg-like ATPase 1 OS=Homo sapiens OX=9606 GN=OLA1 PE=1 SV=2	19	7	1.15739e+06	468875	507823	1.04909e+06	941745	1.13671e+06	799814	277854	209080	229315
Q9NP72	Ras-related protein Rab-18 OS=Homo sapiens OX=9606 GN=RAB18 PE=1 SV=1	25	4	532247	495775	190665	255722	275869	431832	66644.9	871.587	2701.54	680
Q8TAA3	Proteasome subunit alpha-type 8 OS=Homo sapiens OX=9606 GN=PSMA8 PE=2 SV=3	22	1	1.00881e+06	805373	939174	823171	787595	728914	1.11248e+06	96849.5	120589	70607.7
P60866	40S ribosomal protein S20 OS=Homo sapiens OX=9606 GN=RPS20 PE=1 SV=1	23	3	5.08564e+06	4.41443e+06	4.86166e+06	5.77135e+06	4.87317e+06	6.61717e+06	1.0253e+07	1.89273e+06	572659	1.33926e+06
P09382	Galectin-1 OS=Homo sapiens OX=9606 GN=LGALS1 PE=1 SV=2	24	3	947078	704225	74795.4	119902	2.46243e+06	3.68104e+06	1.72774e+06	202798	20825	680
Q9NXJ5	Pyroglutamyl-peptidase 1 OS=Homo sapiens OX=9606 GN=PGPEP1 PE=1 SV=1	11	1	1167.16	785.607	962.238	274617	861.73	680	1079.14	871.587	2701.54	680
P62495	Eukaryotic peptide chain release factor subunit 1 OS=Homo sapiens OX=9606 GN=ETF1 PE=1 SV=3	10	4	262985	278540	205528	272488	868596	1.41407e+06	636855	184896	49979.4	9586.26
Q05048	Cleavage stimulation factor subunit 1 OS=Homo sapiens OX=9606 GN=CSTF1 PE=1 SV=1	10	2	278240	148207	196241	311210	141650	265321	219153	25608.1	2701.54	12921
O00193	Small acidic protein OS=Homo sapiens OX=9606 GN=SMAP PE=1 SV=1	25	2	84997.7	316638	962.238	999.147	330536	363947	1079.14	871.587	350786	680
Q9P0V9	Septin-10 OS=Homo sapiens OX=9606 GN=SEPT10 PE=1 SV=2	12	4	872923	483257	362539	434358	312081	436855	304521	44290.7	31282.8	13885.6
P06702	Protein S100-A9 OS=Homo sapiens OX=9606 GN=S100A9 PE=1 SV=1	31	3	1.49447e+06	66849.7	375543	771149	590386	456267	581174	210030	245909	194805
P22234	Multifunctional protein ADE2 OS=Homo sapiens OX=9606 GN=PAICS PE=1 SV=3	11	3	236452	214912	73389.9	209252	197397	476772	250000	137306	53272.4	86300.8
O00712	Nuclear factor 1 B-type OS=Homo sapiens OX=9606 GN=NFIB PE=1 SV=2	13	2	150611	170952	123167	219314	861.73	63665.2	1079.14	871.587	25366.2	680
Q9H6Y2	WD repeat-containing protein 55 OS=Homo sapiens OX=9606 GN=WDR55 PE=1 SV=2	22	6	579588	767824	398972	563943	589340	780453	1.03408e+06	118783	159663	117041
Q9Y5Q9	General transcription factor 3C polypeptide 3 OS=Homo sapiens OX=9606 GN=GTF3C3 PE=1 SV=1	7	5	422826	200206	227295	233267	361945	394585	368151	74656.7	18088.2	680
Q9UM00	Calcium load-activated calcium channel OS=Homo sapiens OX=9606 GN=TMCO1 PE=1 SV=1	12	2	790521	943390	756810	1.19283e+06	164245	382264	103140	871.587	2701.54	680
P01008	Antithrombin-III OS=Homo sapiens OX=9606 GN=SERPINC1 PE=1 SV=1	7	4	769433	556236	839480	599857	795066	660621	910310	782007	609757	833085
P63165	Small ubiquitin-related modifier 1 OS=Homo sapiens OX=9606 GN=SUMO1 PE=1 SV=1	30	4	6.23955e+06	6.502e+06	5.03164e+06	7.99833e+06	7.8832e+06	8.1509e+06	4.88822e+06	295292	73769.6	136573
O00443	Phosphatidylinositol 4-phosphate 3-kinase C2 domain-containing subunit alpha OS=Homo sapiens OX=9606 GN=PIK3C2A PE=1 SV=2	3	5	467590	240283	962.238	117647	861.73	195666	1079.14	12003	58625.4	680
P62304	Small nuclear ribonucleoprotein E OS=Homo sapiens OX=9606 GN=SNRPE PE=1 SV=1	25	2	1.06329e+06	743188	383648	934584	335708	191146	741320	176783	74926.6	12187.2
O43776	Asparagine--tRNA ligase, cytoplasmic OS=Homo sapiens OX=9606 GN=NARS PE=1 SV=1	10	4	1.06609e+07	9.89179e+06	1.40527e+07	6.98186e+06	1.44241e+07	1.27412e+07	1.82213e+07	1.23608e+07	9.66888e+06	1.10242e+07
Q6ZRV2	Protein FAM83H OS=Homo sapiens OX=9606 GN=FAM83H PE=1 SV=3	4	3	38464.6	43862.3	68714	21075.7	861.73	680	1079.14	871.587	2701.54	15453.1
Q15434	RNA-binding motif, single-stranded-interacting protein 2 OS=Homo sapiens OX=9606 GN=RBMS2 PE=1 SV=1	9	2	69662.7	87953.3	183902	390906	861.73	680	1079.14	871.587	2701.54	680
P17535	Transcription factor jun-D OS=Homo sapiens OX=9606 GN=JUND PE=1 SV=3	11	2	213507	177937	184420	273572	861.73	138454	50187.3	871.587	2701.54	680
Q5VZK9	F-actin-uncapping protein LRRC16A OS=Homo sapiens OX=9606 GN=CARMIL1 PE=1 SV=1	3	3	299918	262513	55168.7	999.147	861.73	680	1079.14	24976.4	2701.54	10058.6
P23921	Ribonucleoside-diphosphate reductase large subunit OS=Homo sapiens OX=9606 GN=RRM1 PE=1 SV=1	7	3	312614	37336.1	108668	178759	97014.8	336224	43726.1	20198.6	10375	18970.8
Q06587	E3 ubiquitin-protein ligase RING1 OS=Homo sapiens OX=9606 GN=RING1 PE=1 SV=2	10	2	294481	253766	93038.2	257495	224000	415742	82415.1	871.587	2701.54	680
P18077	60S ribosomal protein L35a OS=Homo sapiens OX=9606 GN=RPL35A PE=1 SV=2	30	6	6.99411e+06	7.23464e+06	8.50347e+06	6.52836e+06	1.466e+07	1.22817e+07	1.08364e+07	3.31356e+06	1.0286e+06	1.5259e+06
Q9NTJ5	Phosphatidylinositide phosphatase SAC1 OS=Homo sapiens OX=9606 GN=SACM1L PE=1 SV=2	7	4	314492	141210	150331	202574	270730	301512	252122	83727	268879	70859.6
Q6XZF7	Dynamin-binding protein OS=Homo sapiens OX=9606 GN=DNMBP PE=1 SV=1	5	5	415733	357330	477852	405389	858373	912324	611525	12775.8	2701.54	680
P61923	Coatomer subunit zeta-1 OS=Homo sapiens OX=9606 GN=COPZ1 PE=1 SV=1	19	2	119917	119671	138039	145806	66301.3	307743	119687	62774.1	2701.54	20829
P28370	Probable global transcription activator SNF2L1 OS=Homo sapiens OX=9606 GN=SMARCA1 PE=1 SV=2	7	3	1167.16	785.607	962.238	999.147	25711.6	101624	29608.5	871.587	2701.54	680
P30154	Serine/threonine-protein phosphatase 2A 65 kDa regulatory subunit A beta isoform OS=Homo sapiens OX=9606 GN=PPP2R1B PE=1 SV=3	7	1	1167.16	785.607	962.238	999.147	861.73	97812.5	1079.14	871.587	2701.54	680
Q9UK76	Jupiter microtubule associated homolog 1 OS=Homo sapiens OX=9606 GN=JPT1 PE=1 SV=3	27	2	279840	785.607	82585.9	101288	162812	400829	1079.14	871.587	2701.54	680
Q9Y678	Coatomer subunit gamma-1 OS=Homo sapiens OX=9606 GN=COPG1 PE=1 SV=1	6	3	128449	137612	291507	167071	861.73	311922	378113	30756.3	24379.1	47657.5
P10599	Thioredoxin OS=Homo sapiens OX=9606 GN=TXN PE=1 SV=3	24	2	1.28441e+06	577659	1.49427e+06	1.56287e+06	529330	612677	471845	94113.5	5893.13	31811
Q14694	Ubiquitin carboxyl-terminal hydrolase 10 OS=Homo sapiens OX=9606 GN=USP10 PE=1 SV=2	10	5	201452	50368.4	912321	470813	176274	373699	207322	68247.1	8211.29	37696.1
Q6PJG6	BRCA1-associated ATM activator 1 OS=Homo sapiens OX=9606 GN=BRAT1 PE=1 SV=2	4	2	1167.16	785.607	962.238	999.147	224203	265010	219031	871.587	2701.54	680
Q9ULC4	Malignant T-cell-amplified sequence 1 OS=Homo sapiens OX=9606 GN=MCTS1 PE=1 SV=1	24	3	176434	55510.7	309444	691991	149587	365669	222521	48426	15171.6	41921.5
Q01518	Adenylyl cyclase-associated protein 1 OS=Homo sapiens OX=9606 GN=CAP1 PE=1 SV=5	6	3	296308	320808	316148	282943	229550	356398	287012	96020.1	2701.54	105763
P30040	Endoplasmic reticulum resident protein 29 OS=Homo sapiens OX=9606 GN=ERP29 PE=1 SV=4	14	3	584523	644822	354869	600820	50807.7	243937	21694.5	9232.47	42305.2	16764
P28482	Mitogen-activated protein kinase 1 OS=Homo sapiens OX=9606 GN=MAPK1 PE=1 SV=3	14	5	768029	815950	246189	569775	819932	1.16998e+06	721672	29929.5	25940.5	680
Q92600	CCR4-NOT transcription complex subunit 9 OS=Homo sapiens OX=9606 GN=CNOT9 PE=1 SV=1	15	4	496730	345740	249120	416046	458753	964388	357028	85202.8	2701.54	48460
P52434	DNA-directed RNA polymerases I, II, and III subunit RPABC3 OS=Homo sapiens OX=9606 GN=POLR2H PE=1 SV=4	37	3	193704	174986	149252	301098	546102	527923	354885	88573.4	166898	680
P62888	60S ribosomal protein L30 OS=Homo sapiens OX=9606 GN=RPL30 PE=1 SV=2	17	3	165091	301072	164732	211377	504237	383862	227340	454646	250232	222751
Q5VZL5	Zinc finger MYM-type protein 4 OS=Homo sapiens OX=9606 GN=ZMYM4 PE=1 SV=1	4	4	256577	327211	113741	403916	1.29633e+06	1.43058e+06	1.86853e+06	871.587	2701.54	680
Q92688	Acidic leucine-rich nuclear phosphoprotein 32 family member B OS=Homo sapiens OX=9606 GN=ANP32B PE=1 SV=1	13	3	2.19607e+06	1.28006e+06	1.23987e+06	1.9373e+06	3.15452e+06	3.91124e+06	3.52922e+06	401225	608949	506404
Q9P2I0	Cleavage and polyadenylation specificity factor subunit 2 OS=Homo sapiens OX=9606 GN=CPSF2 PE=1 SV=2	6	4	234137	161799	962.238	999.147	752731	447391	1079.14	871.587	2701.54	680
Q13126	S-methyl-5'-thioadenosine phosphorylase OS=Homo sapiens OX=9606 GN=MTAP PE=1 SV=2	18	4	349389	50442.6	912327	1.52846e+06	861.73	680	1079.14	871.587	2701.54	120996
Q15286	Ras-related protein Rab-35 OS=Homo sapiens OX=9606 GN=RAB35 PE=1 SV=1	16	1	1167.16	785.607	16484.2	999.147	861.73	78389.3	1079.14	871.587	2701.54	680
Q9UPQ9	Trinucleotide repeat-containing gene 6B protein OS=Homo sapiens OX=9606 GN=TNRC6B PE=1 SV=4	2	2	152771	42145.8	42458.3	64476.1	91825.4	141386	88300	871.587	2701.54	680
Q3MHD2	Protein LSM12 homolog OS=Homo sapiens OX=9606 GN=LSM12 PE=1 SV=2	26	3	416506	273037	374151	709846	807868	1.20006e+06	798048	871.587	2701.54	680
O43709	Probable 18S rRNA (guanine-N(7))-methyltransferase OS=Homo sapiens OX=9606 GN=BUD23 PE=1 SV=2	17	3	151546	114431	45031.9	60307.9	143629	182001	184826	871.587	2701.54	680
P55081	Microfibrillar-associated protein 1 OS=Homo sapiens OX=9606 GN=MFAP1 PE=1 SV=2	18	6	625356	533444	316349	447954	841429	1.07208e+06	616581	62544.9	208055	73952.4
Q9UK45	U6 snRNA-associated Sm-like protein LSm7 OS=Homo sapiens OX=9606 GN=LSM7 PE=1 SV=1	32	2	1.12016e+06	655360	108271	724003	2.2304e+06	3794204	2.39535e+06	63142.9	2701.54	680
P0DOX5	Immunoglobulin gamma-1 heavy chain OS=Homo sapiens OX=9606 PE=1 SV=2	15	3	1.17023e+06	780463	1.09739e+06	900502	949697	767922	1.55007e+06	802181	754273	693175
Q66PJ3	ADP-ribosylation factor-like protein 6-interacting protein 4 OS=Homo sapiens OX=9606 GN=ARL6IP4 PE=1 SV=2	12	3	250840	382998	241357	242466	374996	555466	172254	352647	451427	300004
O75937	DnaJ homolog subfamily C member 8 OS=Homo sapiens OX=9606 GN=DNAJC8 PE=1 SV=2	31	5	561721	473596	106124	308024	626056	1.05864e+06	718280	44904.6	2701.54	11310.4
O94826	Mitochondrial import receptor subunit TOM70 OS=Homo sapiens OX=9606 GN=TOMM70 PE=1 SV=1	7	2	103649	108647	51291.4	57749.5	157927	488192	124529	871.587	2701.54	680
P07305	Histone H1.0 OS=Homo sapiens OX=9606 GN=H1F0 PE=1 SV=3	11	2	7.32666e+06	6.21255e+06	1.11227e+07	1.28011e+07	764363	1.38541e+06	935119	272066	1.8675e+06	3.61361e+06
Q9UKD2	mRNA turnover protein 4 homolog OS=Homo sapiens OX=9606 GN=MRTO4 PE=1 SV=2	18	3	588842	475538	184061	525558	431194	494159	434544	83627.9	48192.9	62991.3
Q6PJG2	ELM2 and SANT domain-containing protein 1 OS=Homo sapiens OX=9606 GN=ELMSAN1 PE=1 SV=2	6	4	457245	278213	419457	682906	183012	680	1079.14	871.587	135431	176301
P09234	U1 small nuclear ribonucleoprotein C OS=Homo sapiens OX=9606 GN=SNRPC PE=1 SV=1	25	3	336174	240410	246464	273446	552588	745842	667511	96960.3	44276.8	680
Q9P2R3	Rabankyrin-5 OS=Homo sapiens OX=9606 GN=ANKFY1 PE=1 SV=2	4	3	1167.16	785.607	962.238	999.147	861.73	197224	137583	871.587	2701.54	680
P14373	Zinc finger protein RFP OS=Homo sapiens OX=9606 GN=TRIM27 PE=1 SV=1	8	3	166322	163270	60754.8	219351	288311	216577	79597.7	871.587	125200	7317.68
P37837	Transaldolase OS=Homo sapiens OX=9606 GN=TALDO1 PE=1 SV=2	14	4	1.65195e+06	1.0161e+06	536597	473939	131259	573995	78850.2	34681.1	64746	11889.7
P47755	F-actin-capping protein subunit alpha-2 OS=Homo sapiens OX=9606 GN=CAPZA2 PE=1 SV=3	17	1	197584	122353	962.238	75029.2	56911.9	128532	137458	23165.3	23284.4	680
Q9Y3B4	Splicing factor 3B subunit 6 OS=Homo sapiens OX=9606 GN=SF3B6 PE=1 SV=1	34	4	880451	594016	421307	748784	948014	1.38539e+06	794943	199364	51040.2	13782.7
P41223	Protein BUD31 homolog OS=Homo sapiens OX=9606 GN=BUD31 PE=1 SV=2	26	3	60534.1	64035.3	242546	434491	289546	745914	318766	871.587	2701.54	15502.5
Q96FW1	Ubiquitin thioesterase OTUB1 OS=Homo sapiens OX=9606 GN=OTUB1 PE=1 SV=2	14	4	1.55255e+06	544470	467382	1.04241e+06	740301	1.54791e+06	1.61843e+06	183368	382903	23762
Q15007	Pre-mRNA-splicing regulator WTAP OS=Homo sapiens OX=9606 GN=WTAP PE=1 SV=2	12	3	131786	76718.6	65670.5	89209.6	323961	354652	214083	16870.3	2701.54	680
Q99986	Serine/threonine-protein kinase VRK1 OS=Homo sapiens OX=9606 GN=VRK1 PE=1 SV=1	9	3	349975	363902	322172	580612	423024	661215	402239	46658.7	13070.3	29382.5
Q2TAL8	Glutamine-rich protein 1 OS=Homo sapiens OX=9606 GN=QRICH1 PE=1 SV=1	8	2	475741	785.607	962.238	139751	110543	209751	100308	871.587	2701.54	680
P23381	Tryptophan--tRNA ligase, cytoplasmic OS=Homo sapiens OX=9606 GN=WARS PE=1 SV=2	10	4	18459.6	15892.8	575361	584197	363173	717978	631389	200325	2701.54	194620
O75190	DnaJ homolog subfamily B member 6 OS=Homo sapiens OX=9606 GN=DNAJB6 PE=1 SV=2	11	3	1167.16	785.607	962.238	999.147	233552	541794	298377	871.587	2701.54	680
Q06210	Glutamine--fructose-6-phosphate aminotransferase [isomerizing] 1 OS=Homo sapiens OX=9606 GN=GFPT1 PE=1 SV=3	7	3	71542.7	66477.5	69792.4	100544	34953.8	680	1079.14	871.587	2701.54	680
P47914	60S ribosomal protein L29 OS=Homo sapiens OX=9606 GN=RPL29 PE=1 SV=2	21	4	8.56929e+06	1.06926e+07	9.0639e+06	7.31376e+06	1.55426e+07	1.44974e+07	1.90912e+07	7.1748e+06	5.84863e+06	4.91086e+06
Q96GC9	Vacuole membrane protein 1 OS=Homo sapiens OX=9606 GN=VMP1 PE=1 SV=1	11	2	103722	194218	962.238	165147	79127.7	680	235209	871.587	2701.54	680
Q96JY6	PDZ and LIM domain protein 2 OS=Homo sapiens OX=9606 GN=PDLIM2 PE=1 SV=1	12	3	1.216e+06	631777	221673	155704	861.73	209499	1079.14	871.587	2701.54	680
P30519	Heme oxygenase 2 OS=Homo sapiens OX=9606 GN=HMOX2 PE=1 SV=2	12	3	570342	668257	120770	350885	231446	652013	273459	871.587	2701.54	680
O60306	RNA helicase aquarius OS=Homo sapiens OX=9606 GN=AQR PE=1 SV=4	4	4	580450	279612	33434.4	236997	323865	856729	96335.6	871.587	2701.54	31970.5
P10768	S-formylglutathione hydrolase OS=Homo sapiens OX=9606 GN=ESD PE=1 SV=2	20	4	621937	569214	464249	1.33881e+06	327761	680364	869260	871.587	2701.54	72321.6
P61163	Alpha-centractin OS=Homo sapiens OX=9606 GN=ACTR1A PE=1 SV=1	10	2	127572	103853	102021	999.147	861.73	160671	223623	22284.1	2701.54	680
Q9H299	SH3 domain-binding glutamic acid-rich-like protein 3 OS=Homo sapiens OX=9606 GN=SH3BGRL3 PE=1 SV=1	31	2	839334	331847	19479	178997	24316.8	27888.9	34899.6	20500	74312.4	25709.1
Q92599	Septin-8 OS=Homo sapiens OX=9606 GN=SEPT8 PE=1 SV=4	9	1	110297	108232	50329.5	61603.6	861.73	44348.2	1079.14	871.587	2701.54	680
Q9Y4B6	DDB1- and CUL4-associated factor 1 OS=Homo sapiens OX=9606 GN=DCAF1 PE=1 SV=3	4	4	169982	228573	962.238	56183.8	554374	731934	373286	64868.4	32850	46143.1
P17480	Nucleolar transcription factor 1 OS=Homo sapiens OX=9606 GN=UBTF PE=1 SV=1	7	4	101354	151891	92644.6	107970	343001	703871	340558	871.587	2701.54	33640.3
P30048	Thioredoxin-dependent peroxide reductase, mitochondrial OS=Homo sapiens OX=9606 GN=PRDX3 PE=1 SV=3	20	4	655910	615874	307579	265880	656459	724966	718839	67349.1	64075.4	680
P20073	Annexin A7 OS=Homo sapiens OX=9606 GN=ANXA7 PE=1 SV=3	7	3	1.29958e+06	1.03881e+06	607734	676067	211844	706353	398430	871.587	2701.54	680
P61626	Lysozyme C OS=Homo sapiens OX=9606 GN=LYZ PE=1 SV=1	14	2	1.63385e+06	150645	154623	249986	538452	124310	553189	291471	143592	275651
O00170	AH receptor-interacting protein OS=Homo sapiens OX=9606 GN=AIP PE=1 SV=2	14	3	535196	495124	313802	447308	80207.6	316240	317146	871.587	51536	16827.6
Q14149	MORC family CW-type zinc finger protein 3 OS=Homo sapiens OX=9606 GN=MORC3 PE=1 SV=3	6	3	1167.16	785.607	962.238	102870	100852	111906	1079.14	871.587	2701.54	680
Q8WUA2	Peptidyl-prolyl cis-trans isomerase-like 4 OS=Homo sapiens OX=9606 GN=PPIL4 PE=1 SV=1	8	3	768093	485723	818467	481632	929057	1.16558e+06	893125	302912	592904	299412
P35250	Replication factor C subunit 2 OS=Homo sapiens OX=9606 GN=RFC2 PE=1 SV=3	11	3	76861.9	785.607	962.238	999.147	92148.4	59880.2	51996	41621.7	82371	44927.4
Q9H0A0	RNA cytidine acetyltransferase OS=Homo sapiens OX=9606 GN=NAT10 PE=1 SV=2	6	4	193916	555216	188648	199105	79907.6	323657	1.33115e+06	871.587	35075.4	66351.2
P28074	Proteasome subunit beta type-5 OS=Homo sapiens OX=9606 GN=PSMB5 PE=1 SV=3	20	4	926816	744527	488316	805830	802781	956646	1.10936e+06	106888	451401	680
Q15154	Pericentriolar material 1 protein OS=Homo sapiens OX=9606 GN=PCM1 PE=1 SV=5	2	3	339072	436656	38356.5	999.147	139171	182098	443958	16167.8	59609.3	8085.13
O60763	General vesicular transport factor p115 OS=Homo sapiens OX=9606 GN=USO1 PE=1 SV=2	6	4	678948	497845	544529	482741	616880	503730	743918	338908	71279.4	364882
Q9BVL2	Nucleoporin p58/p45 OS=Homo sapiens OX=9606 GN=NUP58 PE=1 SV=1	7	3	1167.16	785.607	962.238	999.147	94067.3	323426	77763.7	871.587	2701.54	680
Q7Z5J4	Retinoic acid-induced protein 1 OS=Homo sapiens OX=9606 GN=RAI1 PE=1 SV=2	2	3	520802	535242	102517	396218	112791	195447	75024.8	871.587	2701.54	680
P00973	2'-5'-oligoadenylate synthase 1 OS=Homo sapiens OX=9606 GN=OAS1 PE=1 SV=4	19	3	1167.16	785.607	171105	202217	861.73	680	226374	871.587	2701.54	680
Q9H0C8	Integrin-linked kinase-associated serine/threonine phosphatase 2C OS=Homo sapiens OX=9606 GN=ILKAP PE=1 SV=1	14	5	529364	510105	716375	557466	691397	701595	544839	44635.3	2701.54	680
Q9NZC4	ETS homologous factor OS=Homo sapiens OX=9606 GN=EHF PE=2 SV=1	20	2	18611.8	226910	177521	999.147	861.73	680	1079.14	871.587	2701.54	680
P11234	Ras-related protein Ral-B OS=Homo sapiens OX=9606 GN=RALB PE=1 SV=1	24	4	1.30253e+06	1.17864e+06	1.26079e+06	1.36002e+06	164939	282300	123044	65947.7	83708.7	91174.7
P84090	Enhancer of rudimentary homolog OS=Homo sapiens OX=9606 GN=ERH PE=1 SV=1	21	3	2.51167e+06	1.36532e+06	1.71752e+06	1.59444e+06	4.41e+06	2.39181e+06	3.6254e+06	411411	76953.9	64189.8
Q9NXH9	tRNA (guanine(26)-N(2))-dimethyltransferase OS=Homo sapiens OX=9606 GN=TRMT1 PE=1 SV=1	7	4	178953	53237.1	111377	999.147	413112	593314	256811	125868	249892	680
P13984	General transcription factor IIF subunit 2 OS=Homo sapiens OX=9606 GN=GTF2F2 PE=1 SV=2	15	2	109721	224616	162496	80445.3	238348	380914	181007	109616	7874.71	680
P21964	Catechol O-methyltransferase OS=Homo sapiens OX=9606 GN=COMT PE=1 SV=2	14	4	123114	338780	833752	1.14504e+06	945421	1.01985e+06	827298	6923.53	2701.54	10296.1
Q9NW82	WD repeat-containing protein 70 OS=Homo sapiens OX=9606 GN=WDR70 PE=1 SV=1	7	4	1167.16	251858	93951.5	214576	641598	531533	1079.14	871.587	2701.54	680
O43719	HIV Tat-specific factor 1 OS=Homo sapiens OX=9606 GN=HTATSF1 PE=1 SV=1	6	4	366674	394182	15482.6	66663	409587	475428	475623	871.587	2701.54	680
Q96BP3	Peptidylprolyl isomerase domain and WD repeat-containing protein 1 OS=Homo sapiens OX=9606 GN=PPWD1 PE=1 SV=1	6	3	252847	339282	962.238	79529.1	295631	385255	142115	36901.3	21621.7	8507.98
Q6DD88	Atlastin-3 OS=Homo sapiens OX=9606 GN=ATL3 PE=1 SV=1	9	4	271628	208738	123421	427868	86187	315065	173317	2195.08	8153.99	27881.3
P09661	U2 small nuclear ribonucleoprotein A' OS=Homo sapiens OX=9606 GN=SNRPA1 PE=1 SV=2	13	3	1.31626e+06	1.27079e+06	1.76926e+06	1.83113e+06	962781	1.37329e+06	1.53328e+06	95055.8	2701.54	680
P49454	Centromere protein F OS=Homo sapiens OX=9606 GN=CENPF PE=1 SV=2	2	4	44961.6	18757.2	962.238	999.147	114075	182018	157699	20136.2	2701.54	680
Q86U70	LIM domain-binding protein 1 OS=Homo sapiens OX=9606 GN=LDB1 PE=1 SV=2	10	3	718955	683417	588778	799429	307289	335420	80815	871.587	2701.54	680
Q9UI30	Multifunctional methyltransferase subunit TRM112-like protein OS=Homo sapiens OX=9606 GN=TRMT112 PE=1 SV=1	22	2	173917	130480	962.238	58901.5	86352.4	229088	153336	871.587	2701.54	680
P02656	Apolipoprotein C-III OS=Homo sapiens OX=9606 GN=APOC3 PE=1 SV=1	16	1	407500	324022	521775	999.147	379954	418199	1.06913e+06	311607	99139.4	397476
Q86SQ0	Pleckstrin homology-like domain family B member 2 OS=Homo sapiens OX=9606 GN=PHLDB2 PE=1 SV=2	3	3	33998.7	785.607	962.238	999.147	180372	680	259786	13817.3	2701.54	680
Q5JU69	Torsin-2A OS=Homo sapiens OX=9606 GN=TOR2A PE=2 SV=1	9	2	1.11364e+06	300691	338488	670987	861.73	680	1079.14	871.587	5465.67	680
Q9Y4A5	Transformation/transcription domain-associated protein OS=Homo sapiens OX=9606 GN=TRRAP PE=1 SV=3	1	4	630360	586813	153464	93892.6	198445	226709	204168	46141.4	20988.9	47722.9
P07947	Tyrosine-protein kinase Yes OS=Homo sapiens OX=9606 GN=YES1 PE=1 SV=3	7	3	45602	38925.2	23828.6	32149	209589	300723	115534	25776.5	2701.54	680
P15927	Replication protein A 32 kDa subunit OS=Homo sapiens OX=9606 GN=RPA2 PE=1 SV=1	24	3	64323.6	269584	45705.3	132951	267357	325398	1079.14	871.587	2701.54	680
P48436	Transcription factor SOX-9 OS=Homo sapiens OX=9606 GN=SOX9 PE=1 SV=1	7	2	115844	170519	37325.5	96525.3	177483	242695	101220	871.587	2701.54	680
P30626	Sorcin OS=Homo sapiens OX=9606 GN=SRI PE=1 SV=1	16	3	1.27403e+06	802332	856269	1.65349e+06	255317	606187	237402	13478	2701.54	107845
P19525	Interferon-induced, double-stranded RNA-activated protein kinase OS=Homo sapiens OX=9606 GN=EIF2AK2 PE=1 SV=2	6	3	187067	57326.9	962.238	137238	131478	264374	261438	30470.2	2701.54	680
Q06033	Inter-alpha-trypsin inhibitor heavy chain H3 OS=Homo sapiens OX=9606 GN=ITIH3 PE=1 SV=2	5	3	184700	140922	124022	132488	135085	157127	174629	871.587	2701.54	680
Q9BYW2	Histone-lysine N-methyltransferase SETD2 OS=Homo sapiens OX=9606 GN=SETD2 PE=1 SV=3	2	6	106962	94495.4	187129	28734.1	1.0386e+06	504784	1.33122e+06	50683.8	53213.1	15026
Q9UGP8	Translocation protein SEC63 homolog OS=Homo sapiens OX=9606 GN=SEC63 PE=1 SV=2	5	3	434494	250530	436619	612804	320314	522621	211353	42944.9	2701.54	680
Q8N9Z2	Coiled-coil domain-containing protein 71L OS=Homo sapiens OX=9606 GN=CCDC71L PE=1 SV=2	17	4	1167.16	39450.5	491438	462298	2.64621e+06	1.448e+06	1.41169e+06	16808.1	2701.54	680
P81605	Dermcidin OS=Homo sapiens OX=9606 GN=DCD PE=1 SV=2	25	3	3.15262e+06	1.27928e+06	2.54425e+06	2.72478e+06	2.37221e+06	1.57172e+06	3.00465e+06	543392	570590	870619
Q99832	T-complex protein 1 subunit eta OS=Homo sapiens OX=9606 GN=CCT7 PE=1 SV=2	9	3	369476	133121	962.238	9144.14	203074	476961	106709	80576.6	2701.54	23638.1
P12757	Ski-like protein OS=Homo sapiens OX=9606 GN=SKIL PE=1 SV=2	7	4	140423	181982	66818.5	273187	41281.6	57428.5	78411.3	21961.1	17375.8	25145.3
P60953	Cell division control protein 42 homolog OS=Homo sapiens OX=9606 GN=CDC42 PE=1 SV=2	11	2	272509	319914	169076	541146	99352.4	352150	1079.14	11140.3	48691.4	22294.9
Q7L2H7	Eukaryotic translation initiation factor 3 subunit M OS=Homo sapiens OX=9606 GN=EIF3M PE=1 SV=1	14	3	52954.6	32407.3	962.238	37783.7	87741.8	163938	63261.2	42391.1	8917.78	680
Q13627	Dual specificity tyrosine-phosphorylation-regulated kinase 1A OS=Homo sapiens OX=9606 GN=DYRK1A PE=1 SV=2	5	4	96755.1	197038	304900	275342	154536	605004	192786	99412.2	130000	680
Q96QK1	Vacuolar protein sorting-associated protein 35 OS=Homo sapiens OX=9606 GN=VPS35 PE=1 SV=2	4	2	208048	147130	77133.2	999.147	93444	276442	156546	871.587	2701.54	680
P41240	Tyrosine-protein kinase CSK OS=Homo sapiens OX=9606 GN=CSK PE=1 SV=1	10	3	140707	47955.9	41471.4	64492.6	216896	287175	208875	871.587	2701.54	680
Q96KM6	Zinc finger protein 512B OS=Homo sapiens OX=9606 GN=ZNF512B PE=1 SV=1	6	3	1167.16	71468.2	146880	32305.7	756338	165625	1.24936e+06	208804	236024	101599
P17980	26S proteasome regulatory subunit 6A OS=Homo sapiens OX=9606 GN=PSMC3 PE=1 SV=3	12	4	171562	114581	171781	202426	48666.4	223709	121435	62212.5	18380.3	29252.6
Q9H0U3	Magnesium transporter protein 1 OS=Homo sapiens OX=9606 GN=MAGT1 PE=1 SV=1	15	5	912137	1.01078e+06	919347	1.32977e+06	369991	1.3814e+06	520012	108923	31260.9	145358
P60903	Protein S100-A10 OS=Homo sapiens OX=9606 GN=S100A10 PE=1 SV=2	28	2	3.14375e+06	2.18863e+06	838638	1.66767e+06	579891	1.15368e+06	681108	210536	263063	284002
Q99426	Tubulin-folding cofactor B OS=Homo sapiens OX=9606 GN=TBCB PE=1 SV=2	16	4	271512	364085	235561	474496	726300	998496	1.06799e+06	91834.4	34141.9	19616.4
Q14728	Major facilitator superfamily domain-containing protein 10 OS=Homo sapiens OX=9606 GN=MFSD10 PE=1 SV=1	5	3	1.02861e+06	1.43546e+06	1.18349e+06	1.32035e+06	808969	1.05639e+06	609058	871.587	2701.54	680
P17858	ATP-dependent 6-phosphofructokinase, liver type OS=Homo sapiens OX=9606 GN=PFKL PE=1 SV=6	6	1	798770	580658	939355	473416	674758	793666	1079.14	689118	762412	582130
Q53EZ4	Centrosomal protein of 55 kDa OS=Homo sapiens OX=9606 GN=CEP55 PE=1 SV=3	14	5	98670.6	111841	962.238	999.147	141158	154147	219713	4077.35	2701.54	680
P80748	Immunoglobulin lambda variable 3-21 OS=Homo sapiens OX=9606 GN=IGLV3-21 PE=1 SV=2	14	1	671998	537778	690327	493231	678985	629980	661701	178405	101061	211395
Q92522	Histone H1x OS=Homo sapiens OX=9606 GN=H1FX PE=1 SV=1	13	3	347377	278736	498041	782548	318888	563512	381006	150129	29149.5	140065
P29317	Ephrin type-A receptor 2 OS=Homo sapiens OX=9606 GN=EPHA2 PE=1 SV=2	4	3	1.01386e+06	344104	104981	178157	674937	526749	314204	26377.8	22096.6	20756.7
Q8N448	Ligand of Numb protein X 2 OS=Homo sapiens OX=9606 GN=LNX2 PE=1 SV=1	3	1	22716.8	40245.8	77966.9	19214.8	37725.6	64645.8	49762.6	871.587	2701.54	680
O75832	26S proteasome non-ATPase regulatory subunit 10 OS=Homo sapiens OX=9606 GN=PSMD10 PE=1 SV=1	12	2	222586	93994.4	26700.6	352669	481875	338769	528242	7569.38	2701.54	680
P62942	Peptidyl-prolyl cis-trans isomerase FKBP1A OS=Homo sapiens OX=9606 GN=FKBP1A PE=1 SV=2	13	1	487460	554303	478367	652204	261076	433574	156664	871.587	2701.54	26543.2
Q13951	Core-binding factor subunit beta OS=Homo sapiens OX=9606 GN=CBFB PE=1 SV=2	14	2	249078	195213	313263	551464	365376	674731	632587	871.587	2701.54	680
P50914	60S ribosomal protein L14 OS=Homo sapiens OX=9606 GN=RPL14 PE=1 SV=4	17	3	2.20313e+06	2.17021e+06	2.9153e+06	2.88239e+06	3.27585e+06	4839851	4.83713e+06	2.48997e+06	956294	1.09884e+06
Q9NVM9	Integrator complex subunit 13 OS=Homo sapiens OX=9606 GN=INTS13 PE=1 SV=2	5	4	232397	392346	491691	544849	1.02974e+06	1125063	471940	871.587	138007	680
P61160	Actin-related protein 2 OS=Homo sapiens OX=9606 GN=ACTR2 PE=1 SV=1	8	3	505362	336511	382742	510022	58663.2	789164	477952	28557.5	2701.54	84203.6
Q15631	Translin OS=Homo sapiens OX=9606 GN=TSN PE=1 SV=1	25	4	292096	127048	962.238	84851.9	220625	308296	474322	9312.4	2701.54	680
Q96BN8	Ubiquitin thioesterase otulin OS=Homo sapiens OX=9606 GN=OTULIN PE=1 SV=3	10	2	388560	398967	186182	778928	397626	468669	253536	39026.3	2701.54	680
P25788	Proteasome subunit alpha type-3 OS=Homo sapiens OX=9606 GN=PSMA3 PE=1 SV=2	14	3	241647	157440	246923	365211	285738	224653	281892	121511	83106.3	71953.7
O15270	Serine palmitoyltransferase 2 OS=Homo sapiens OX=9606 GN=SPTLC2 PE=1 SV=1	6	2	1167.16	785.607	962.238	91743.3	861.73	680	1079.14	871.587	2701.54	680
P13797	Plastin-3 OS=Homo sapiens OX=9606 GN=PLS3 PE=1 SV=4	6	2	483331	260990	239101	140821	861.73	45373.5	168126	871.587	42074.9	22790.7
Q9Y263	Phospholipase A-2-activating protein OS=Homo sapiens OX=9606 GN=PLAA PE=1 SV=2	5	3	112773	60488.5	162580	313648	351833	438592	353407	25986.9	9960.29	7860.85
Q9NXE4	Sphingomyelin phosphodiesterase 4 OS=Homo sapiens OX=9606 GN=SMPD4 PE=1 SV=3	6	4	362960	258443	257215	628906	126194	728608	63832.9	871.587	2701.54	680
Q96PU8	Protein quaking OS=Homo sapiens OX=9606 GN=QKI PE=1 SV=1	11	3	234757	196859	225857	145339	293167	363566	726130	871.587	2701.54	59108.9
P20823	Hepatocyte nuclear factor 1-alpha OS=Homo sapiens OX=9606 GN=HNF1A PE=1 SV=2	5	2	1167.16	785.607	80352	300405	861.73	680	1079.14	871.587	2701.54	680
P61009	Signal peptidase complex subunit 3 OS=Homo sapiens OX=9606 GN=SPCS3 PE=1 SV=1	18	3	420437	381562	843226	856730	69387.9	187564	68505.5	871.587	2701.54	5915.58
Q9BWE0	Replication initiator 1 OS=Homo sapiens OX=9606 GN=REPIN1 PE=1 SV=1	5	2	77973.9	72745.8	32961.2	45588.7	113141	121740	78206.8	871.587	2701.54	680
P12273	Prolactin-inducible protein OS=Homo sapiens OX=9606 GN=PIP PE=1 SV=1	26	3	540496	164914	429028	386895	393215	194255	528039	93192.2	92605.3	46788.8
Q9BZD4	Kinetochore protein Nuf2 OS=Homo sapiens OX=9606 GN=NUF2 PE=1 SV=2	10	4	1.26154e+06	788370	449771	863933	2.04955e+06	2.4664e+06	2.19827e+06	27777.5	7165.54	680
Q8NE71	ATP-binding cassette sub-family F member 1 OS=Homo sapiens OX=9606 GN=ABCF1 PE=1 SV=2	5	4	1167.16	785.607	962.238	999.147	68121.7	168703	1079.14	871.587	2701.54	680
P53350	Serine/threonine-protein kinase PLK1 OS=Homo sapiens OX=9606 GN=PLK1 PE=1 SV=1	7	3	375852	105153	46595.2	70046.8	196844	200085	86047	871.587	2701.54	18841.2
Q12849	G-rich sequence factor 1 OS=Homo sapiens OX=9606 GN=GRSF1 PE=1 SV=3	9	3	170838	185816	125583	142147	353783	262312	476190	27345.6	2701.54	680
P00390	Glutathione reductase, mitochondrial OS=Homo sapiens OX=9606 GN=GSR PE=1 SV=2	10	3	896677	695578	278149	496751	109230	228236	326811	68927.4	27478.2	31100.1
Q2NL82	Pre-rRNA-processing protein TSR1 homolog OS=Homo sapiens OX=9606 GN=TSR1 PE=1 SV=1	5	3	122570	78757.8	20621.9	122702	77577.6	179132	31518.6	25632.6	2701.54	4806.6
P05386	60S acidic ribosomal protein P1 OS=Homo sapiens OX=9606 GN=RPLP1 PE=1 SV=1	14	1	357826	320929	54313.6	400544	243473	604249	607507	132359	87012.1	37100.5
Q9C004	Protein sprouty homolog 4 OS=Homo sapiens OX=9606 GN=SPRY4 PE=1 SV=2	16	3	1167.16	785.607	962.238	999.147	200911	176466	384201	871.587	2701.54	680
P78337	Pituitary homeobox 1 OS=Homo sapiens OX=9606 GN=PITX1 PE=1 SV=2	10	2	106671	289724	904117	508825	29242.1	129491	826753	871.587	2701.54	680
P35610	Sterol O-acyltransferase 1 OS=Homo sapiens OX=9606 GN=SOAT1 PE=1 SV=3	5	2	1167.16	785.607	962.238	37756.1	90619.2	227073	85491.3	5810.65	2701.54	680
P62873	Guanine nucleotide-binding protein G(I)/G(S)/G(T) subunit beta-1 OS=Homo sapiens OX=9606 GN=GNB1 PE=1 SV=3	9	3	1.68109e+06	1.21293e+06	1.28259e+06	1.93008e+06	2.48684e+06	3.9448e+06	2.5317e+06	362701	16210.9	210533
Q99081	Transcription factor 12 OS=Homo sapiens OX=9606 GN=TCF12 PE=1 SV=1	7	2	173732	293318	962.238	17986.9	861.73	46438.2	1079.14	39862.6	247858	680
P60981	Destrin OS=Homo sapiens OX=9606 GN=DSTN PE=1 SV=3	17	2	905359	1.02319e+06	1.26366e+06	2.13223e+06	386701	534774	489058	98196.9	2701.54	74566.3
P04080	Cystatin-B OS=Homo sapiens OX=9606 GN=CSTB PE=1 SV=2	46	3	554985	277747	442776	516523	143718	110926	70270.2	871.587	2701.54	680
P24928	DNA-directed RNA polymerase II subunit RPB1 OS=Homo sapiens OX=9606 GN=POLR2A PE=1 SV=2	3	3	58052.2	33739.7	24692.4	42057	49160.3	203468	48005.5	15256.6	2701.54	21545.6
Q13309	S-phase kinase-associated protein 2 OS=Homo sapiens OX=9606 GN=SKP2 PE=1 SV=2	8	3	24235.7	785.607	962.238	999.147	183171	316496	174894	871.587	2701.54	680
Q00796	Sorbitol dehydrogenase OS=Homo sapiens OX=9606 GN=SORD PE=1 SV=4	9	2	1167.16	61177.3	962.238	115907	151704	317805	214503	871.587	2701.54	680
Q9UQB8	Brain-specific angiogenesis inhibitor 1-associated protein 2 OS=Homo sapiens OX=9606 GN=BAIAP2 PE=1 SV=1	10	5	402965	381047	214017	458443	391035	622067	276238	7268.86	10591.5	4889.21
Q00403	Transcription initiation factor IIB OS=Homo sapiens OX=9606 GN=GTF2B PE=1 SV=1	12	3	116997	56328.3	210919	277202	169744	198935	23250.6	14976.1	10075.6	12923.4
O75116	Rho-associated protein kinase 2 OS=Homo sapiens OX=9606 GN=ROCK2 PE=1 SV=4	3	4	717369	461712	94063.5	195859	861.73	24599.9	1079.14	871.587	2701.54	680
P09543	2',3'-cyclic-nucleotide 3'-phosphodiesterase OS=Homo sapiens OX=9606 GN=CNP PE=1 SV=2	8	2	1167.16	785.607	962.238	999.147	113053	151799	146075	19284.6	2701.54	680
P61619	Protein transport protein Sec61 subunit alpha isoform 1 OS=Homo sapiens OX=9606 GN=SEC61A1 PE=1 SV=2	7	3	365777	331524	618650	825919	723117	517916	336360	105793	55584	94967.4
Q9UEY8	Gamma-adducin OS=Homo sapiens OX=9606 GN=ADD3 PE=1 SV=1	4	2	223542	357943	375656	217030	861.73	680	1079.14	27706.3	2701.54	24805.1
O00410	Importin-5 OS=Homo sapiens OX=9606 GN=IPO5 PE=1 SV=4	2	2	98505	60180.1	962.238	16027.7	53732.4	99485.1	120614	871.587	6215.06	680
P05089	Arginase-1 OS=Homo sapiens OX=9606 GN=ARG1 PE=1 SV=2	16	5	561676	138897	322549	373384	474436	393278	517626	146143	53608.4	173865
Q8N8K9	Uncharacterized protein KIAA1958 OS=Homo sapiens OX=9606 GN=KIAA1958 PE=1 SV=1	7	2	1167.16	785.607	155965	18785.9	320751	391146	331635	871.587	2701.54	680
O14965	Aurora kinase A OS=Homo sapiens OX=9606 GN=AURKA PE=1 SV=2	7	2	402552	318090	206309	211497	318669	353349	276388	871.587	2701.54	680
P59998	Actin-related protein 2/3 complex subunit 4 OS=Homo sapiens OX=9606 GN=ARPC4 PE=1 SV=3	23	4	839210	598201	719049	915784	135798	270116	189603	282617	289745	236465
P01861	Immunoglobulin heavy constant gamma 4 OS=Homo sapiens OX=9606 GN=IGHG4 PE=1 SV=1	13	2	1.34568e+06	1.1795e+06	905555	1.0604e+06	1.45253e+06	1.20372e+06	1.77225e+06	680930	610526	839958
Q6IN85	Serine/threonine-protein phosphatase 4 regulatory subunit 3A OS=Homo sapiens OX=9606 GN=PPP4R3A PE=1 SV=1	4	1	107685	64975.1	65990.1	150258	189903	243439	130743	871.587	2701.54	680
Q9Y285	Phenylalanine--tRNA ligase alpha subunit OS=Homo sapiens OX=9606 GN=FARSA PE=1 SV=3	9	2	1167.16	58147.1	962.238	999.147	88204.9	182574	116635	871.587	2701.54	680
Q14019	Coactosin-like protein OS=Homo sapiens OX=9606 GN=COTL1 PE=1 SV=3	26	4	539937	132459	211113	660533	300962	191177	186658	78624.9	37808.7	64095.3
P78344	Eukaryotic translation initiation factor 4 gamma 2 OS=Homo sapiens OX=9606 GN=EIF4G2 PE=1 SV=1	5	4	361480	188627	80527.1	230110	195817	546242	188537	63492.7	2701.54	3075.87
P46531	Neurogenic locus notch homolog protein 1 OS=Homo sapiens OX=9606 GN=NOTCH1 PE=1 SV=4	2	5	506929	136250	962.238	999.147	599763	931748	828876	7863.37	2701.54	680
P49903	Selenide, water dikinase 1 OS=Homo sapiens OX=9606 GN=SEPHS1 PE=1 SV=2	9	2	520039	531613	458748	272776	383321	491585	601882	234137	97169.7	124592
Q13620	Cullin-4B OS=Homo sapiens OX=9606 GN=CUL4B PE=1 SV=4	4	1	165993	785.607	92649.7	170031	117708	145305	96018.8	871.587	2701.54	8139.94
Q15811	Intersectin-1 OS=Homo sapiens OX=9606 GN=ITSN1 PE=1 SV=3	2	2	96902.3	52956.2	962.238	61489	63126.7	301394	1079.14	871.587	2701.54	680
Q8TDX7	Serine/threonine-protein kinase Nek7 OS=Homo sapiens OX=9606 GN=NEK7 PE=1 SV=1	12	3	1.02097e+06	568085	301794	318393	57882.1	83096.3	46804.1	871.587	22071.2	680
P54105	Methylosome subunit pICln OS=Homo sapiens OX=9606 GN=CLNS1A PE=1 SV=1	18	2	1167.16	75156	962.238	26010.1	59902.8	79578.1	82193.3	17997.1	2701.54	680
P25490	Transcriptional repressor protein YY1 OS=Homo sapiens OX=9606 GN=YY1 PE=1 SV=2	8	3	830900	664117	745857	963638	1.36687e+06	1.55324e+06	1.16751e+06	397225	129342	223831
O43365	Homeobox protein Hox-A3 OS=Homo sapiens OX=9606 GN=HOXA3 PE=1 SV=1	6	1	26501.2	56733.9	58762.3	92059.3	861.73	680	1079.14	871.587	2701.54	680
Q5U4P2	Aspartate beta-hydroxylase domain-containing protein 1 OS=Homo sapiens OX=9606 GN=ASPHD1 PE=1 SV=3	7	1	1167.16	64066	962.238	41917.2	861.73	680	1079.14	871.587	2701.54	680
Q9NVA2	Septin-11 OS=Homo sapiens OX=9606 GN=SEPT11 PE=1 SV=3	9	1	1167.16	64574.9	80911.7	999.147	65150.7	136000	56934.9	871.587	17061.2	21256.2
Q92917	G-patch domain and KOW motifs-containing protein OS=Homo sapiens OX=9606 GN=GPKOW PE=1 SV=2	9	3	42115	30288.4	54085.5	64217.6	173209	253888	38536.7	871.587	2701.54	680
Q4L180	Filamin A-interacting protein 1-like OS=Homo sapiens OX=9606 GN=FILIP1L PE=1 SV=2	5	4	129969	159879	20789.6	999.147	861.73	680	1079.14	3874.69	2701.54	680
Q14320	Protein FAM50A OS=Homo sapiens OX=9606 GN=FAM50A PE=1 SV=2	16	5	923161	1.10076e+06	854020	997234	1.46618e+06	1.48278e+06	998720	23457.4	2701.54	680
Q8IZV5	Retinol dehydrogenase 10 OS=Homo sapiens OX=9606 GN=RDH10 PE=1 SV=1	9	3	157339	376418	365282	678735	42121.8	49609	64985.4	9290.02	2701.54	680
P22681	E3 ubiquitin-protein ligase CBL OS=Homo sapiens OX=9606 GN=CBL PE=1 SV=2	5	3	229491	126855	962.238	999.147	271231	680	290868	871.587	2701.54	680
Q5VWN6	Protein FAM208B OS=Homo sapiens OX=9606 GN=FAM208B PE=1 SV=1	4	6	1.47901e+06	1.75363e+06	1.65234e+06	1.59325e+06	2.14784e+06	1.82611e+06	1.71323e+06	871.587	2701.54	680
Q5SNT2	Transmembrane protein 201 OS=Homo sapiens OX=9606 GN=TMEM201 PE=1 SV=1	8	4	1.24601e+06	1.13176e+06	1.19274e+06	1.52962e+06	1.51066e+06	1.83706e+06	806997	871.587	11364.3	680
P50750	Cyclin-dependent kinase 9 OS=Homo sapiens OX=9606 GN=CDK9 PE=1 SV=3	8	1	81779.1	86961.9	41024.7	70905.2	81956	120781	1079.14	871.587	2701.54	680
Q96IZ0	PRKC apoptosis WT1 regulator protein OS=Homo sapiens OX=9606 GN=PAWR PE=1 SV=1	9	2	124698	103053	116408	156908	861.73	40316.3	29079.4	11448.9	2701.54	680
O43670	BUB3-interacting and GLEBS motif-containing protein ZNF207 OS=Homo sapiens OX=9606 GN=ZNF207 PE=1 SV=1	10	3	1167.16	166933	962.238	113598	745348	622755	718467	871.587	2701.54	5094.77
P10301	Ras-related protein R-Ras OS=Homo sapiens OX=9606 GN=RRAS PE=1 SV=1	13	2	190896	119667	962.238	999.147	861.73	123256	1079.14	871.587	2701.54	680
O14737	Programmed cell death protein 5 OS=Homo sapiens OX=9606 GN=PDCD5 PE=1 SV=3	28	3	199308	72507.6	75024.1	117333	525084	794387	279751	22828.4	2701.54	13493.5
P18669	Phosphoglycerate mutase 1 OS=Homo sapiens OX=9606 GN=PGAM1 PE=1 SV=2	10	2	636102	597964	285603	668906	167561	579972	90438.7	40753.3	2701.54	680
Q9NTJ3	Structural maintenance of chromosomes protein 4 OS=Homo sapiens OX=9606 GN=SMC4 PE=1 SV=2	3	4	643775	329215	489826	392134	1.39303e+06	559551	840919	289947	171217	341775
Q9Y6X4	Soluble lamin-associated protein of 75 kDa OS=Homo sapiens OX=9606 GN=FAM169A PE=1 SV=2	5	2	1167.16	785.607	97704.1	97761.1	861.73	680	1079.14	871.587	2701.54	680
P36955	Pigment epithelium-derived factor OS=Homo sapiens OX=9606 GN=SERPINF1 PE=1 SV=4	6	2	1167.16	154623	301944	524156	324252	143284	196082	871.587	67559.1	9440.34
Q9BRL6	Serine/arginine-rich splicing factor 8 OS=Homo sapiens OX=9606 GN=SRSF8 PE=1 SV=1	11	1	58653.8	51679	56997.6	45444.1	80713.3	680	78171.4	871.587	2701.54	680
Q96MY1	Nucleolar protein 4-like OS=Homo sapiens OX=9606 GN=NOL4L PE=1 SV=2	4	2	102878	57760.4	183912	227498	861.73	680	1079.14	871.587	2701.54	680
Q15382	GTP-binding protein Rheb OS=Homo sapiens OX=9606 GN=RHEB PE=1 SV=1	15	2	74169	161753	962.238	24995.2	861.73	224123	1079.14	871.587	19298.4	680
O00762	Ubiquitin-conjugating enzyme E2 C OS=Homo sapiens OX=9606 GN=UBE2C PE=1 SV=1	21	3	320398	148114	234380	409015	391166	788378	380279	871.587	7574.52	680
Q9NXW2	DnaJ homolog subfamily B member 12 OS=Homo sapiens OX=9606 GN=DNAJB12 PE=1 SV=5	13	3	93461.2	185129	13641.9	78779.6	861.73	22928.5	1079.14	871.587	2701.54	680
P26639	Threonine--tRNA ligase, cytoplasmic OS=Homo sapiens OX=9606 GN=TARS PE=1 SV=3	5	3	120415	785.607	244026	361816	44519.2	57024.5	1079.14	24194.2	17757.4	42282.8
Q9UKF6	Cleavage and polyadenylation specificity factor subunit 3 OS=Homo sapiens OX=9606 GN=CPSF3 PE=1 SV=1	5	3	88137.9	20134	15115	81618.6	31617.3	213597	67569.8	19925.3	10908.7	680
Q01664	Transcription factor AP-4 OS=Homo sapiens OX=9606 GN=TFAP4 PE=1 SV=2	7	2	178182	238022	167294	292833	861.73	138878	1079.14	329551	2701.54	680
P62318	Small nuclear ribonucleoprotein Sm D3 OS=Homo sapiens OX=9606 GN=SNRPD3 PE=1 SV=1	15	2	3.29893e+06	2.84964e+06	3.38562e+06	3.76367e+06	5.09462e+06	5.27284e+06	5.78028e+06	918085	187300	333286
P48507	Glutamate--cysteine ligase regulatory subunit OS=Homo sapiens OX=9606 GN=GCLM PE=1 SV=1	10	2	1167.16	56990.3	962.238	8238.86	354498	424268	395806	871.587	2701.54	3480.88
Q99661	Kinesin-like protein KIF2C OS=Homo sapiens OX=9606 GN=KIF2C PE=1 SV=2	6	3	84956.5	27750.4	26465.4	48794.4	258230	75588	177539	871.587	2701.54	16843.7
A3KN83	Protein strawberry notch homolog 1 OS=Homo sapiens OX=9606 GN=SBNO1 PE=1 SV=1	2	2	108740	82770.4	51421.4	87229.2	193385	248572	161755	7741.14	2701.54	680
Q96EV2	RNA-binding protein 33 OS=Homo sapiens OX=9606 GN=RBM33 PE=1 SV=3	4	3	91005.5	269660	175882	218885	344649	162871	287084	871.587	2701.54	680
P10586	Receptor-type tyrosine-protein phosphatase F OS=Homo sapiens OX=9606 GN=PTPRF PE=1 SV=2	3	4	1167.16	24220	962.238	31762.2	56247.2	140327	40662.8	871.587	2701.54	680
O43865	S-adenosylhomocysteine hydrolase-like protein 1 OS=Homo sapiens OX=9606 GN=AHCYL1 PE=1 SV=2	5	2	289992	178118	202107	153443	381428	495213	236977	871.587	2701.54	680
Q8TCT9	Minor histocompatibility antigen H13 OS=Homo sapiens OX=9606 GN=HM13 PE=1 SV=1	10	2	340220	328609	409285	441231	109083	456905	100544	871.587	2701.54	680
P12268	Inosine-5'-monophosphate dehydrogenase 2 OS=Homo sapiens OX=9606 GN=IMPDH2 PE=1 SV=2	9	3	339209	785.607	962.238	999.147	57747.5	113264	1079.14	871.587	15885.2	680
Q96I25	Splicing factor 45 OS=Homo sapiens OX=9606 GN=RBM17 PE=1 SV=1	7	2	269346	152780	962.238	132276	326993	272279	260718	19442.4	2701.54	680
Q96DH6	RNA-binding protein Musashi homolog 2 OS=Homo sapiens OX=9606 GN=MSI2 PE=1 SV=1	9	2	244905	218650	962.238	999.147	861.73	93752.2	179264	871.587	2701.54	680
Q9Y617	Phosphoserine aminotransferase OS=Homo sapiens OX=9606 GN=PSAT1 PE=1 SV=2	6	2	1167.16	45046.3	160203	219999	75838.8	127731	71975.7	161340	2701.54	680
O00541	Pescadillo homolog OS=Homo sapiens OX=9606 GN=PES1 PE=1 SV=1	6	4	365968	300230	374699	232888	585161	902561	298326	100277	147957	212949
O60828	Polyglutamine-binding protein 1 OS=Homo sapiens OX=9606 GN=PQBP1 PE=1 SV=1	16	2	282364	57216.7	274637	417808	455159	599042	505720	51692.4	2701.54	680
Q99717	Mothers against decapentaplegic homolog 5 OS=Homo sapiens OX=9606 GN=SMAD5 PE=1 SV=1	6	2	42719.8	175970	165429	170714	48946.3	118973	51489.7	11475.3	2701.54	9290.77
Q9UG63	ATP-binding cassette sub-family F member 2 OS=Homo sapiens OX=9606 GN=ABCF2 PE=1 SV=2	6	3	179489	19187.8	51496.8	138369	276170	642136	206020	55542.1	2701.54	40239.9
P55196	Afadin OS=Homo sapiens OX=9606 GN=AFDN PE=1 SV=3	1	2	130665	326873	962.238	999.147	413147	742226	157119	871.587	2701.54	680
Q69YN2	CWF19-like protein 1 OS=Homo sapiens OX=9606 GN=CWF19L1 PE=1 SV=2	6	3	405957	356921	962.238	37921.9	342137	353784	245806	871.587	2701.54	2320.59
Q86UE4	Protein LYRIC OS=Homo sapiens OX=9606 GN=MTDH PE=1 SV=2	11	4	518203	630065	387550	269509	132345	328424	221801	64511.8	98239.3	27798.1
Q16643	Drebrin OS=Homo sapiens OX=9606 GN=DBN1 PE=1 SV=4	6	2	450523	785.607	962.238	250071	228549	680	1079.14	871.587	2701.54	14938.3
P28340	DNA polymerase delta catalytic subunit OS=Homo sapiens OX=9606 GN=POLD1 PE=1 SV=2	3	3	69929.1	115022	962.238	23682.6	273183	456107	264720	43502.8	6020.61	28339.5
P09669	Cytochrome c oxidase subunit 6C OS=Homo sapiens OX=9606 GN=COX6C PE=1 SV=2	37	3	1.99803e+06	1.07294e+06	1.4744e+06	939046	1.53009e+06	101681	1079.14	1.84394e+06	1.15422e+06	3.09012e+06
Q9Y6W5	Wiskott-Aldrich syndrome protein family member 2 OS=Homo sapiens OX=9606 GN=WASF2 PE=1 SV=3	7	3	432258	201115	181440	999.147	861.73	235974	1079.14	871.587	2701.54	680
Q13619	Cullin-4A OS=Homo sapiens OX=9606 GN=CUL4A PE=1 SV=3	5	1	80775.3	88824.9	962.238	999.147	50573.9	86321	47546.8	871.587	2701.54	680
O76071	Probable cytosolic iron-sulfur protein assembly protein CIAO1 OS=Homo sapiens OX=9606 GN=CIAO1 PE=1 SV=1	8	2	286039	220565	423238	727810	1.14926e+06	1.53271e+06	2.06489e+06	871.587	2701.54	680
Q9NQG5	Regulation of nuclear pre-mRNA domain-containing protein 1B OS=Homo sapiens OX=9606 GN=RPRD1B PE=1 SV=1	12	3	334479	303677	69071.6	285018	144672	367930	47514	127083	130164	680
Q13617	Cullin-2 OS=Homo sapiens OX=9606 GN=CUL2 PE=1 SV=2	4	3	233376	141234	71855.4	189654	259412	369158	289931	8382.05	2701.54	4575.35
Q13155	Aminoacyl tRNA synthase complex-interacting multifunctional protein 2 OS=Homo sapiens OX=9606 GN=AIMP2 PE=1 SV=2	14	2	26229	30708.2	962.238	54876.1	68722.7	41040.2	97764	871.587	2701.54	680
P06730	Eukaryotic translation initiation factor 4E OS=Homo sapiens OX=9606 GN=EIF4E PE=1 SV=2	15	3	2.39637e+06	1.55573e+06	1.98479e+06	2.14044e+06	3.42117e+06	3.40295e+06	3.20476e+06	57597.5	16542.3	14707.2
Q8IWS0	PHD finger protein 6 OS=Homo sapiens OX=9606 GN=PHF6 PE=1 SV=1	12	3	475287	636117	300883	406342	566490	822658	566422	66025.3	2701.54	54209.7
P62333	26S proteasome regulatory subunit 10B OS=Homo sapiens OX=9606 GN=PSMC6 PE=1 SV=1	17	4	185279	37132.1	208567	453328	19849.9	182403	1079.14	78559.6	55254.8	126321
Q9Y266	Nuclear migration protein nudC OS=Homo sapiens OX=9606 GN=NUDC PE=1 SV=1	17	5	1.15777e+06	928530	396361	494791	578555	1.23364e+06	633634	63138.8	10700.3	24190.4
P35226	Polycomb complex protein BMI-1 OS=Homo sapiens OX=9606 GN=BMI1 PE=1 SV=2	9	1	343992	345221	962.238	142844	861.73	680	1079.14	871.587	2701.54	680
Q9UPT8	Zinc finger CCCH domain-containing protein 4 OS=Homo sapiens OX=9606 GN=ZC3H4 PE=1 SV=3	3	2	187046	167953	102126	169305	351982	311042	583810	12616	2701.54	13875.8
Q9NWH9	SAFB-like transcription modulator OS=Homo sapiens OX=9606 GN=SLTM PE=1 SV=2	3	2	1167.16	170235	962.238	999.147	253649	208224	559403	871.587	2701.54	680
P60510	Serine/threonine-protein phosphatase 4 catalytic subunit OS=Homo sapiens OX=9606 GN=PPP4C PE=1 SV=1	10	2	159945	144215	962.238	999.147	341391	516286	556364	871.587	2701.54	680
P67870	Casein kinase II subunit beta OS=Homo sapiens OX=9606 GN=CSNK2B PE=1 SV=1	24	2	286908	157168	479375	347341	216367	400387	172807	871.587	95973.2	680
O00231	26S proteasome non-ATPase regulatory subunit 11 OS=Homo sapiens OX=9606 GN=PSMD11 PE=1 SV=3	9	3	136709	87031.3	287949	151228	275667	762819	528397	72203.7	2701.54	680
Q7L1Q6	Basic leucine zipper and W2 domain-containing protein 1 OS=Homo sapiens OX=9606 GN=BZW1 PE=1 SV=1	11	5	784462	558833	1.02964e+06	1.03538e+06	965023	1.29956e+06	856174	414096	500176	597298
O95476	CTD nuclear envelope phosphatase 1 OS=Homo sapiens OX=9606 GN=CTDNEP1 PE=1 SV=2	18	3	114642	129616	271065	264126	26823.7	215573	37838.3	871.587	2701.54	680
Q9GZU8	PSME3-interacting protein OS=Homo sapiens OX=9606 GN=FAM192A PE=1 SV=1	10	2	53321.7	144154	248640	129610	188182	308788	114411	871.587	2701.54	680
P40926	Malate dehydrogenase, mitochondrial OS=Homo sapiens OX=9606 GN=MDH2 PE=1 SV=3	8	2	91908.4	93420.7	28554.8	55447.7	101545	390099	64580.9	63551.4	2701.54	680
O14672	Disintegrin and metalloproteinase domain-containing protein 10 OS=Homo sapiens OX=9606 GN=ADAM10 PE=1 SV=1	4	2	1167.16	785.607	962.238	999.147	122173	311748	1079.14	871.587	2701.54	680
A0A0C4DH25	Immunoglobulin kappa variable 3D-20 OS=Homo sapiens OX=9606 GN=IGKV3D-20 PE=3 SV=1	22	2	228439	261116	169500	291151	861.73	156364	1079.14	156995	68618.1	201971
P55735	Protein SEC13 homolog OS=Homo sapiens OX=9606 GN=SEC13 PE=1 SV=3	3	1	1.09663e+06	625661	424206	577478	995242	261858	131153	49970.4	92463.3	680
Q9BY42	Protein RTF2 homolog OS=Homo sapiens OX=9606 GN=RTFDC1 PE=1 SV=3	10	2	341437	289402	190554	358039	260285	284725	263058	18477.6	2701.54	4714.34
Q9Y679	Ancient ubiquitous protein 1 OS=Homo sapiens OX=9606 GN=AUP1 PE=1 SV=2	11	3	127195	176614	14979	37561.4	124078	69528.6	7772.66	871.587	2701.54	8369.5
P49757	Protein numb homolog OS=Homo sapiens OX=9606 GN=NUMB PE=1 SV=2	5	3	441281	258627	367652	377687	117330	666156	122830	871.587	2701.54	680
Q9UJZ1	Stomatin-like protein 2, mitochondrial OS=Homo sapiens OX=9606 GN=STOML2 PE=1 SV=1	13	3	141766	537957	179432	436939	861.73	127011	1079.14	52651.9	2701.54	680
Q9UNP9	Peptidyl-prolyl cis-trans isomerase E OS=Homo sapiens OX=9606 GN=PPIE PE=1 SV=1	10	2	22160	42986.2	962.238	999.147	46651.9	65177.8	76659.9	871.587	2701.54	680
Q8IZL2	Mastermind-like protein 2 OS=Homo sapiens OX=9606 GN=MAML2 PE=1 SV=2	2	2	298151	271233	43860.9	75351.5	22086.6	17646.6	1079.14	871.587	2701.54	680
P28347	Transcriptional enhancer factor TEF-1 OS=Homo sapiens OX=9606 GN=TEAD1 PE=1 SV=2	7	3	1.33649e+06	1.71861e+06	1.29707e+06	2.01269e+06	712858	763887	328841	871.587	11420.5	5578.32
P40938	Replication factor C subunit 3 OS=Homo sapiens OX=9606 GN=RFC3 PE=1 SV=2	8	2	67656.5	39314.7	41641	74369.8	123796	245413	134705	21529.1	2701.54	680
Q9NW64	Pre-mRNA-splicing factor RBM22 OS=Homo sapiens OX=9606 GN=RBM22 PE=1 SV=1	5	1	113406	74110	962.238	114936	44030.3	149139	1079.14	871.587	2701.54	680
Q86TI2	Dipeptidyl peptidase 9 OS=Homo sapiens OX=9606 GN=DPP9 PE=1 SV=3	4	2	205200	176753	962.238	999.147	172253	165350	104403	50169.2	2701.54	88183.9
Q14938	Nuclear factor 1 X-type OS=Homo sapiens OX=9606 GN=NFIX PE=1 SV=2	10	3	533123	554911	219758	437649	449547	589778	292044	55834.9	90382.2	33957.4
P58546	Myotrophin OS=Homo sapiens OX=9606 GN=MTPN PE=1 SV=2	14	1	303045	358476	187117	168457	162165	332169	183400	871.587	2701.54	680
O43251	RNA binding protein fox-1 homolog 2 OS=Homo sapiens OX=9606 GN=RBFOX2 PE=1 SV=3	13	3	148505	147670	34677.2	134177	133223	218296	274673	19648.6	2701.54	680
P27169	Serum paraoxonase/arylesterase 1 OS=Homo sapiens OX=9606 GN=PON1 PE=1 SV=3	5	2	461039	368544	413106	515997	622239	472233	573495	47921.9	2701.54	680
Q15738	Sterol-4-alpha-carboxylate 3-dehydrogenase, decarboxylating OS=Homo sapiens OX=9606 GN=NSDHL PE=1 SV=2	9	2	117382	132911	177803	268816	80623.5	189827	82952.3	871.587	2701.54	680
Q8WW12	PEST proteolytic signal-containing nuclear protein OS=Homo sapiens OX=9606 GN=PCNP PE=1 SV=2	25	3	275290	263104	158744	238601	230642	273364	158543	18047.3	7626.99	11542.9
P07195	L-lactate dehydrogenase B chain OS=Homo sapiens OX=9606 GN=LDHB PE=1 SV=2	10	3	349827	16239.4	451518	623313	21112.2	159401	31180.7	189000	61523.4	122987
Q8IVF2	Protein AHNAK2 OS=Homo sapiens OX=9606 GN=AHNAK2 PE=1 SV=2	6	4	628016	801972	515552	622029	1.02593e+06	1.58829e+06	406514	72476.1	118512	128006
Q9UHV9	Prefoldin subunit 2 OS=Homo sapiens OX=9606 GN=PFDN2 PE=1 SV=1	15	2	2.00527e+06	1.79035e+06	1.146e+06	2.34675e+06	940762	536936	709707	20275.4	19303.5	680
Q86V21	Acetoacetyl-CoA synthetase OS=Homo sapiens OX=9606 GN=AACS PE=1 SV=1	8	3	1167.16	785.607	962.238	999.147	476387	680	260695	871.587	7351.98	680
O15372	Eukaryotic translation initiation factor 3 subunit H OS=Homo sapiens OX=9606 GN=EIF3H PE=1 SV=1	18	5	473888	193494	173975	385165	229505	406267	313998	140566	86881.7	75903.1
Q9NSY1	BMP-2-inducible protein kinase OS=Homo sapiens OX=9606 GN=BMP2K PE=1 SV=2	3	3	370687	242051	79796	458855	107464	123860	603381	871.587	2701.54	680
P63279	SUMO-conjugating enzyme UBC9 OS=Homo sapiens OX=9606 GN=UBE2I PE=1 SV=1	15	3	1.29429e+06	1.36494e+06	525406	801616	671149	1.00422e+06	254977	208911	106184	83732.8
O14524	Nuclear envelope integral membrane protein 1 OS=Homo sapiens OX=9606 GN=NEMP1 PE=1 SV=2	14	4	1.04435e+06	1.27449e+06	589274	764631	654769	1.45065e+06	1.03334e+06	3733.82	76850.8	680
Q08AF3	Schlafen family member 5 OS=Homo sapiens OX=9606 GN=SLFN5 PE=1 SV=1	3	2	1167.16	66132.4	227845	199759	861.73	680	1079.14	871.587	2701.54	680
Q70E73	Ras-associated and pleckstrin homology domains-containing protein 1 OS=Homo sapiens OX=9606 GN=RAPH1 PE=1 SV=3	5	3	1167.16	785.607	962.238	999.147	186805	450987	177390	871.587	2701.54	680
Q9H2G2	STE20-like serine/threonine-protein kinase OS=Homo sapiens OX=9606 GN=SLK PE=1 SV=1	3	3	68455.3	785.607	962.238	42123.5	35565.5	71657.5	1079.14	871.587	2701.54	680
P05412	Transcription factor AP-1 OS=Homo sapiens OX=9606 GN=JUN PE=1 SV=2	7	1	313473	785.607	950428	173055	861.73	680	1079.14	263929	2701.54	38947.2
P19823	Inter-alpha-trypsin inhibitor heavy chain H2 OS=Homo sapiens OX=9606 GN=ITIH2 PE=1 SV=2	3	2	399889	387091	317931	130863	448293	241052	600236	119432	86774.6	33900
Q8N5F7	NF-kappa-B-activating protein OS=Homo sapiens OX=9606 GN=NKAP PE=1 SV=1	7	1	1167.16	785.607	962.238	999.147	861.73	283587	1079.14	871.587	2701.54	680
Q9NZ63	Telomere length and silencing protein 1 homolog OS=Homo sapiens OX=9606 GN=C9orf78 PE=1 SV=1	11	2	80763.6	92295.5	962.238	999.147	203738	49239.4	132635	12955	2701.54	680
O15347	High mobility group protein B3 OS=Homo sapiens OX=9606 GN=HMGB3 PE=1 SV=4	22	4	2.79929e+06	2.86767e+06	1.84886e+06	2.5424e+06	2.45957e+06	2.60813e+06	3.13125e+06	585315	60966.9	346797
P43307	Translocon-associated protein subunit alpha OS=Homo sapiens OX=9606 GN=SSR1 PE=1 SV=3	8	2	757119	837084	300295	601557	521245	1.64091e+06	341033	79729.9	43637.2	22590.7
Q04760	Lactoylglutathione lyase OS=Homo sapiens OX=9606 GN=GLO1 PE=1 SV=4	26	3	123014	785.607	42858	92998.1	277214	717163	165585	44095.7	13214.7	14314.8
Q92616	eIF-2-alpha kinase activator GCN1 OS=Homo sapiens OX=9606 GN=GCN1 PE=1 SV=6	1	4	82653.7	39893.5	129396	169237	11585.9	233871	43188.9	47816.7	22350.6	20497.4
Q9NWS8	Required for meiotic nuclear division protein 1 homolog OS=Homo sapiens OX=9606 GN=RMND1 PE=1 SV=2	5	2	158217	104250	147883	262927	377420	533059	126807	871.587	2701.54	680
Q96QR8	Transcriptional activator protein Pur-beta OS=Homo sapiens OX=9606 GN=PURB PE=1 SV=3	14	2	359906	151965	962.238	999.147	234598	275989	297476	16501.2	2701.54	680
Q15836	Vesicle-associated membrane protein 3 OS=Homo sapiens OX=9606 GN=VAMP3 PE=1 SV=3	16	1	177749	61863.1	962.238	56294	861.73	680	1079.14	871.587	2701.54	680
Q9NXR7	BRISC and BRCA1-A complex member 2 OS=Homo sapiens OX=9606 GN=BABAM2 PE=1 SV=2	6	2	131961	131262	55833.5	999.147	96101.5	286176	82243.7	871.587	2701.54	680
Q9Y2V2	Calcium-regulated heat-stable protein 1 OS=Homo sapiens OX=9606 GN=CARHSP1 PE=1 SV=2	11	1	176462	163335	962.238	77940.6	861.73	680	1079.14	871.587	9508.76	680
Q96H79	Zinc finger CCCH-type antiviral protein 1-like OS=Homo sapiens OX=9606 GN=ZC3HAV1L PE=1 SV=2	10	2	45662.1	66434.7	19052.5	32658	367873	460870	339216	8242.35	70621.2	5142.76
Q9HCK8	Chromodomain-helicase-DNA-binding protein 8 OS=Homo sapiens OX=9606 GN=CHD8 PE=1 SV=5	2	3	161811	103283	41075.5	162250	861.73	180508	1079.14	871.587	2701.54	680
Q6IBS0	Twinfilin-2 OS=Homo sapiens OX=9606 GN=TWF2 PE=1 SV=2	9	1	159929	89052.2	62838.2	64529.7	20007.8	55914.4	22176.3	871.587	15658.7	6364.23
Q9NY93	Probable ATP-dependent RNA helicase DDX56 OS=Homo sapiens OX=9606 GN=DDX56 PE=1 SV=1	4	2	160732	167673	183589	135393	232984	272359	168789	15994.5	26538.5	45879.3
Q7L2J0	7SK snRNA methylphosphate capping enzyme OS=Homo sapiens OX=9606 GN=MEPCE PE=1 SV=1	3	1	84797.9	63510.8	32188.3	65327.7	89571.9	119747	80107.7	7907.7	2701.54	680
P09497	Clathrin light chain B OS=Homo sapiens OX=9606 GN=CLTB PE=1 SV=1	13	4	1.15285e+06	457795	599679	1.3509e+06	348909	848990	361766	14319.5	2701.54	36185.6
Q9UJW0	Dynactin subunit 4 OS=Homo sapiens OX=9606 GN=DCTN4 PE=1 SV=1	10	3	1167.16	95764.3	962.238	999.147	143170	216941	376062	871.587	64767	680
Q8TEX9	Importin-4 OS=Homo sapiens OX=9606 GN=IPO4 PE=1 SV=2	3	2	1167.16	785.607	962.238	36453.4	31819.6	66085.3	19367	871.587	2701.54	680
O15498	Synaptobrevin homolog YKT6 OS=Homo sapiens OX=9606 GN=YKT6 PE=1 SV=1	13	2	755627	530404	828331	557385	563230	343091	590379	233064	1.65068e+06	199800
Q9NZN8	CCR4-NOT transcription complex subunit 2 OS=Homo sapiens OX=9606 GN=CNOT2 PE=1 SV=1	10	3	1.15762e+06	524835	666916	721260	333021	508901	308275	871.587	2701.54	680
P54259	Atrophin-1 OS=Homo sapiens OX=9606 GN=ATN1 PE=1 SV=3	5	3	39761	30439.9	19925.4	21148.3	41258.7	37563.3	17335.1	871.587	2701.54	680
Q9BTA9	WW domain-containing adapter protein with coiled-coil OS=Homo sapiens OX=9606 GN=WAC PE=1 SV=3	6	2	45468.9	85080.1	962.238	999.147	227123	240351	49676.2	49577.5	2701.54	680
P00533	Epidermal growth factor receptor OS=Homo sapiens OX=9606 GN=EGFR PE=1 SV=2	3	3	360632	270233	962.238	30108.2	33995.7	112987	1079.14	871.587	2701.54	680
O75821	Eukaryotic translation initiation factor 3 subunit G OS=Homo sapiens OX=9606 GN=EIF3G PE=1 SV=2	8	2	213010	104656	141851	367747	71296.7	146628	147029	871.587	2701.54	680
Q9UBB5	Methyl-CpG-binding domain protein 2 OS=Homo sapiens OX=9606 GN=MBD2 PE=1 SV=1	7	2	74007.9	72074.5	95135.9	108957	861.73	680	1079.14	871.587	2701.54	680
Q53EL6	Programmed cell death protein 4 OS=Homo sapiens OX=9606 GN=PDCD4 PE=1 SV=2	6	2	139925	121693	265880	149818	330858	335562	359075	871.587	2701.54	680
Q9UBS8	E3 ubiquitin-protein ligase RNF14 OS=Homo sapiens OX=9606 GN=RNF14 PE=1 SV=1	5	2	281479	260847	67875	81921.5	861.73	146917	336990	871.587	20816.2	680
Q2TB90	Putative hexokinase HKDC1 OS=Homo sapiens OX=9606 GN=HKDC1 PE=1 SV=3	3	3	74405.5	44452.2	46168.6	76592.8	861.73	680	1079.14	871.587	2701.54	680
P06132	Uroporphyrinogen decarboxylase OS=Homo sapiens OX=9606 GN=UROD PE=1 SV=2	6	1	1167.16	785.607	962.238	999.147	861.73	58293.8	1079.14	871.587	2701.54	680
O15164	Transcription intermediary factor 1-alpha OS=Homo sapiens OX=9606 GN=TRIM24 PE=1 SV=3	5	3	127283	204985	11446.4	26372.6	363545	357057	355224	19557.3	2701.54	680
Q9UBV8	Peflin OS=Homo sapiens OX=9606 GN=PEF1 PE=1 SV=1	8	2	363369	211425	136538	160986	154331	151180	82997.1	871.587	2701.54	680
P16949	Stathmin OS=Homo sapiens OX=9606 GN=STMN1 PE=1 SV=3	15	2	314407	95347	6095.97	125382	131560	334972	190248	57347.6	33728.3	3102.17
Q9BYG3	MKI67 FHA domain-interacting nucleolar phosphoprotein OS=Homo sapiens OX=9606 GN=NIFK PE=1 SV=1	13	3	34084.3	12177.5	20196.4	69735.9	58609.4	56626.3	89533.5	27154.5	32717.5	47764.8
P62875	DNA-directed RNA polymerases I, II, and III subunit RPABC5 OS=Homo sapiens OX=9606 GN=POLR2L PE=1 SV=1	30	2	576058	343963	481142	472202	960586	152277	639009	12076.5	3933.05	680
Q96B26	Exosome complex component RRP43 OS=Homo sapiens OX=9606 GN=EXOSC8 PE=1 SV=1	7	1	1167.16	785.607	109029	999.147	139705	139516	117109	871.587	2701.54	680
P62891	60S ribosomal protein L39 OS=Homo sapiens OX=9606 GN=RPL39 PE=1 SV=2	24	2	5.34542e+06	1.8404e+06	4.14689e+06	6.22951e+06	6.34919e+06	5.26186e+06	7.83524e+06	2.30992e+06	977073	1.64563e+06
Q08554	Desmocollin-1 OS=Homo sapiens OX=9606 GN=DSC1 PE=1 SV=2	3	2	358061	29614.6	196072	245355	78079.4	49336.8	86089.9	124189	17364.9	182986
O95429	BAG family molecular chaperone regulator 4 OS=Homo sapiens OX=9606 GN=BAG4 PE=1 SV=1	6	2	340619	217210	240871	223450	107427	155612	146111	871.587	2701.54	680
Q9H3P7	Golgi resident protein GCP60 OS=Homo sapiens OX=9606 GN=ACBD3 PE=1 SV=4	7	2	1167.16	785.607	36404	999.147	861.73	67001.8	1079.14	11163.9	67683.1	680
O00139	Kinesin-like protein KIF2A OS=Homo sapiens OX=9606 GN=KIF2A PE=1 SV=3	4	2	1167.16	165429	962.238	115004	167260	348751	252068	871.587	2701.54	680
Q9H9H4	Vacuolar protein sorting-associated protein 37B OS=Homo sapiens OX=9606 GN=VPS37B PE=1 SV=1	8	2	284439	158333	124483	207935	861.73	680	1079.14	871.587	2701.54	680
O43463	Histone-lysine N-methyltransferase SUV39H1 OS=Homo sapiens OX=9606 GN=SUV39H1 PE=1 SV=1	6	2	1167.16	785.607	962.238	999.147	861.73	54702.8	1079.14	871.587	2701.54	680
P54136	Arginine--tRNA ligase, cytoplasmic OS=Homo sapiens OX=9606 GN=RARS PE=1 SV=2	5	3	87097.1	785.607	106924	171234	25537.2	159572	25987.4	74399.3	28865.3	53602.4
Q8IXM6	Nurim OS=Homo sapiens OX=9606 GN=NRM PE=1 SV=1	15	3	626670	671598	249464	414179	232524	283784	91384	871.587	2701.54	680
Q15054	DNA polymerase delta subunit 3 OS=Homo sapiens OX=9606 GN=POLD3 PE=1 SV=2	6	2	62315.8	59562.9	962.238	999.147	272328	225691	176622	49809.2	1.85651e+06	35844.5
P41250	Glycine--tRNA ligase OS=Homo sapiens OX=9606 GN=GARS PE=1 SV=3	6	4	401982	299313	241299	460231	187520	862888	818578	20471.2	2701.54	25097.5
Q13557	Calcium/calmodulin-dependent protein kinase type II subunit delta OS=Homo sapiens OX=9606 GN=CAMK2D PE=1 SV=3	4	2	235643	260162	109305	102948	233402	680	1079.14	871.587	2701.54	12328
O94888	UBX domain-containing protein 7 OS=Homo sapiens OX=9606 GN=UBXN7 PE=1 SV=2	5	2	1167.16	26969.9	23945.3	56368.3	279726	419670	171115	871.587	2701.54	680
Q9BWJ5	Splicing factor 3B subunit 5 OS=Homo sapiens OX=9606 GN=SF3B5 PE=1 SV=1	26	2	215495	100261	962.238	140154	132911	278397	150934	36337.7	2701.54	680
Q9C0C2	182 kDa tankyrase-1-binding protein OS=Homo sapiens OX=9606 GN=TNKS1BP1 PE=1 SV=4	2	3	75420.3	49405.4	58419	74278.6	37580.3	50691.2	46367.6	6883	24669.2	25506.9
P54920	Alpha-soluble NSF attachment protein OS=Homo sapiens OX=9606 GN=NAPA PE=1 SV=3	9	2	1167.16	785.607	962.238	106384	861.73	161012	82204.8	871.587	2701.54	680
Q96CT7	Coiled-coil domain-containing protein 124 OS=Homo sapiens OX=9606 GN=CCDC124 PE=1 SV=1	13	3	1167.16	91458.1	962.238	999.147	861.73	98932.3	252268	64251.6	2701.54	21391.1
Q9Y3C6	Peptidyl-prolyl cis-trans isomerase-like 1 OS=Homo sapiens OX=9606 GN=PPIL1 PE=1 SV=1	25	3	254311	486159	311510	267508	675819	896507	598507	60821.9	68861.5	680
P05387	60S acidic ribosomal protein P2 OS=Homo sapiens OX=9606 GN=RPLP2 PE=1 SV=1	17	2	236360	74291.3	115802	108077	187285	396462	182641	279369	67680.6	680
P98170	E3 ubiquitin-protein ligase XIAP OS=Homo sapiens OX=9606 GN=XIAP PE=1 SV=2	5	2	164536	133055	188728	247473	130972	136991	146367	871.587	13169.4	5452.97
P11474	Steroid hormone receptor ERR1 OS=Homo sapiens OX=9606 GN=ESRRA PE=1 SV=3	4	1	44853.2	785.607	24384.3	999.147	861.73	680	1079.14	9178.08	2701.54	680
Q9BRJ7	Tudor-interacting repair regulator protein OS=Homo sapiens OX=9606 GN=NUDT16L1 PE=1 SV=1	17	3	150121	140889	41076.1	108961	248928	198768	389384	871.587	743158	680
O94905	Erlin-2 OS=Homo sapiens OX=9606 GN=ERLIN2 PE=1 SV=1	7	2	66000.8	268555	142802	211178	861.73	271632	1079.14	82811.5	2701.54	37703.9
Q12929	Epidermal growth factor receptor kinase substrate 8 OS=Homo sapiens OX=9606 GN=EPS8 PE=1 SV=1	3	2	280447	229725	165671	129398	68312.5	32510.9	70469.5	10038.8	2701.54	19463.1
Q6UX04	Spliceosome-associated protein CWC27 homolog OS=Homo sapiens OX=9606 GN=CWC27 PE=1 SV=1	10	2	79223.3	116241	36836.7	999.147	88745.9	98242	1079.14	871.587	2701.54	96882.8
P10620	Microsomal glutathione S-transferase 1 OS=Homo sapiens OX=9606 GN=MGST1 PE=1 SV=1	18	2	561159	261077	134956	219175	160428	246425	178944	26551.7	6946.49	680
Q9GZL7	Ribosome biogenesis protein WDR12 OS=Homo sapiens OX=9606 GN=WDR12 PE=1 SV=2	7	2	422184	183896	155881	225204	388371	521615	407820	59088.2	44672.3	85099.2
P55769	NHP2-like protein 1 OS=Homo sapiens OX=9606 GN=SNU13 PE=1 SV=3	18	2	500041	345269	350359	352699	447559	878581	548084	151119	207688	339516
Q5T9A4	ATPase family AAA domain-containing protein 3B OS=Homo sapiens OX=9606 GN=ATAD3B PE=1 SV=1	4	3	598717	497798	365413	632271	253292	411908	128405	284670	54437.4	28397.6
Q6P1J9	Parafibromin OS=Homo sapiens OX=9606 GN=CDC73 PE=1 SV=1	6	3	220984	198678	142262	139562	309627	410547	311503	871.587	2701.54	680
P35998	26S proteasome regulatory subunit 7 OS=Homo sapiens OX=9606 GN=PSMC2 PE=1 SV=3	5	2	73118.1	22873.9	61963.6	37205.3	96298.9	105336	95831.6	107633	2701.54	26485.5
P56182	Ribosomal RNA processing protein 1 homolog A OS=Homo sapiens OX=9606 GN=RRP1 PE=1 SV=1	3	1	1167.16	785.607	962.238	999.147	23804.2	38100.5	41202.4	19709.8	2701.54	680
Q9H223	EH domain-containing protein 4 OS=Homo sapiens OX=9606 GN=EHD4 PE=1 SV=1	7	3	77927.1	28423.6	962.238	56470	861.73	680	1079.14	871.587	30048.5	5674.02
Q15428	Splicing factor 3A subunit 2 OS=Homo sapiens OX=9606 GN=SF3A2 PE=1 SV=2	5	2	624392	340771	962.238	304012	292351	686461	264219	66115.1	99524.1	680
Q9Y580	RNA-binding protein 7 OS=Homo sapiens OX=9606 GN=RBM7 PE=1 SV=1	15	2	178486	785.607	192192	159114	861.73	680	250498	871.587	2701.54	680
Q7L9L4	MOB kinase activator 1B OS=Homo sapiens OX=9606 GN=MOB1B PE=1 SV=3	11	2	318543	460873	153100	172275	789413	804925	229807	12037.5	140174	680
P49720	Proteasome subunit beta type-3 OS=Homo sapiens OX=9606 GN=PSMB3 PE=1 SV=2	18	3	312723	47902.3	29759.5	258934	108146	248768	60803.5	81340.7	13843.2	9692.61
Q9NWV8	BRISC and BRCA1-A complex member 1 OS=Homo sapiens OX=9606 GN=BABAM1 PE=1 SV=1	7	1	68261.2	32897.7	25019.4	36428.4	75626.5	135400	81395.5	871.587	2701.54	680
Q9ULR0	Pre-mRNA-splicing factor ISY1 homolog OS=Homo sapiens OX=9606 GN=ISY1 PE=1 SV=3	12	2	39249.4	785.607	45585.7	57114.2	150222	301308	67487.3	40237.4	2701.54	680
Q93008	Probable ubiquitin carboxyl-terminal hydrolase FAF-X OS=Homo sapiens OX=9606 GN=USP9X PE=1 SV=3	1	3	29226.3	18417.1	24982	30559.7	29669.7	50110.8	42628.5	871.587	2701.54	680
Q9UBT2	SUMO-activating enzyme subunit 2 OS=Homo sapiens OX=9606 GN=UBA2 PE=1 SV=2	5	2	1167.16	785.607	962.238	999.147	861.73	252682	1079.14	871.587	2701.54	680
P28070	Proteasome subunit beta type-4 OS=Homo sapiens OX=9606 GN=PSMB4 PE=1 SV=4	9	2	319925	232020	199269	296220	243592	422397	225550	42124.6	115914	34386.1
Q9Y4W2	Ribosomal biogenesis protein LAS1L OS=Homo sapiens OX=9606 GN=LAS1L PE=1 SV=2	4	2	275233	91303.2	217382	437026	387987	494405	231787	871.587	10965.8	680
Q5EBL8	PDZ domain-containing protein 11 OS=Homo sapiens OX=9606 GN=PDZD11 PE=1 SV=2	17	1	186235	137466	97666.7	90839.3	75900.9	291795	1079.14	62367.6	2701.54	89264.7
P49207	60S ribosomal protein L34 OS=Homo sapiens OX=9606 GN=RPL34 PE=1 SV=3	21	3	9.12407e+06	6.84734e+06	1.01707e+07	1.08416e+07	1.20133e+07	1.36858e+07	1.2251e+07	6.86e+06	1.91944e+06	3.2919e+06
Q71RC2	La-related protein 4 OS=Homo sapiens OX=9606 GN=LARP4 PE=1 SV=3	6	3	67545.9	81925.9	97221.4	142069	194147	159550	333426	15543.3	2701.54	680
Q5TGY3	AT-hook DNA-binding motif-containing protein 1 OS=Homo sapiens OX=9606 GN=AHDC1 PE=1 SV=1	3	3	140731	302733	962.238	999.147	861.73	680	1079.14	871.587	2701.54	680
P82094	TATA element modulatory factor OS=Homo sapiens OX=9606 GN=TMF1 PE=1 SV=2	3	2	220957	68382	49522.7	226513	206788	164711	369964	24578.3	2701.54	18784
Q9Y6I3	Epsin-1 OS=Homo sapiens OX=9606 GN=EPN1 PE=1 SV=2	4	1	106863	785.607	962.238	999.147	861.73	118665	1079.14	871.587	2701.54	680
P05109	Protein S100-A8 OS=Homo sapiens OX=9606 GN=S100A8 PE=1 SV=1	12	1	915183	785.607	333863	396294	217836	680	446726	28912.4	69688	36610.5
P84022	Mothers against decapentaplegic homolog 3 OS=Homo sapiens OX=9606 GN=SMAD3 PE=1 SV=1	9	2	337493	209242	287588	253018	107581	128475	141785	871.587	2701.54	680
O15155	BET1 homolog OS=Homo sapiens OX=9606 GN=BET1 PE=1 SV=1	25	2	511088	368870	255753	271651	307025	331688	169969	871.587	240128	24440.1
Q460N5	Poly [ADP-ribose] polymerase 14 OS=Homo sapiens OX=9606 GN=PARP14 PE=1 SV=3	1	2	22553.3	29185.9	157772	132596	861.73	33124.7	56240.3	871.587	2701.54	680
P19388	DNA-directed RNA polymerases I, II, and III subunit RPABC1 OS=Homo sapiens OX=9606 GN=POLR2E PE=1 SV=4	22	3	1167.16	61890.3	108594	199118	61599.6	115491	1079.14	17496.8	470605	680
P13073	Cytochrome c oxidase subunit 4 isoform 1, mitochondrial OS=Homo sapiens OX=9606 GN=COX4I1 PE=1 SV=1	19	3	650253	869244	263799	381266	300993	755753	1079.14	871.587	43171.4	13593.7
O75843	AP-1 complex subunit gamma-like 2 OS=Homo sapiens OX=9606 GN=AP1G2 PE=1 SV=1	4	2	44642.1	33236.4	29812.4	63849.4	861.73	680	1079.14	871.587	2701.54	680
Q14011	Cold-inducible RNA-binding protein OS=Homo sapiens OX=9606 GN=CIRBP PE=1 SV=1	13	2	930427	720960	775990	971265	1.20867e+06	1.18576e+06	1.83179e+06	181524	64008.5	34585.5
Q9NVF7	F-box only protein 28 OS=Homo sapiens OX=9606 GN=FBXO28 PE=1 SV=1	6	1	24501.3	19511.1	962.238	13430.4	861.73	26906.7	1079.14	871.587	2701.54	680
Q14008	Cytoskeleton-associated protein 5 OS=Homo sapiens OX=9606 GN=CKAP5 PE=1 SV=3	2	3	131504	36360	64481.9	31157.8	106463	296632	332196	22556.8	7221.96	680
P33240	Cleavage stimulation factor subunit 2 OS=Homo sapiens OX=9606 GN=CSTF2 PE=1 SV=1	8	2	544611	180752	399532	558646	356143	435834	552190	47566.6	29620.2	12430.6
O43252	Bifunctional 3'-phosphoadenosine 5'-phosphosulfate synthase 1 OS=Homo sapiens OX=9606 GN=PAPSS1 PE=1 SV=2	5	2	173551	155357	87200	173221	861.73	105670	1079.14	871.587	16217.5	680
O95218	Zinc finger Ran-binding domain-containing protein 2 OS=Homo sapiens OX=9606 GN=ZRANB2 PE=1 SV=2	8	3	116606	121790	219312	290602	1.2192e+06	1.16581e+06	1.21907e+06	30107.6	2701.54	6020.57
Q96QU8	Exportin-6 OS=Homo sapiens OX=9606 GN=XPO6 PE=1 SV=1	3	2	1167.16	84079	962.238	999.147	119010	180688	1079.14	871.587	2701.54	34837.7
Q08752	Peptidyl-prolyl cis-trans isomerase D OS=Homo sapiens OX=9606 GN=PPID PE=1 SV=3	6	2	47483.4	785.607	24487.2	47821.7	100770	181220	153758	871.587	2701.54	16582
Q9H0J9	Poly [ADP-ribose] polymerase 12 OS=Homo sapiens OX=9606 GN=PARP12 PE=1 SV=1	4	2	1167.16	785.607	176681	170688	861.73	680	1079.14	871.587	2701.54	680
Q9Y6I9	Testis-expressed protein 264 OS=Homo sapiens OX=9606 GN=TEX264 PE=1 SV=1	8	2	706619	824339	441122	528047	394751	424297	320748	871.587	36683.5	680
P63172	Dynein light chain Tctex-type 1 OS=Homo sapiens OX=9606 GN=DYNLT1 PE=1 SV=1	14	1	1167.16	785.607	962.238	999.147	861.73	269801	1079.14	871.587	2701.54	680
P48047	ATP synthase subunit O, mitochondrial OS=Homo sapiens OX=9606 GN=ATP5PO PE=1 SV=1	11	2	95450.3	185423	962.238	27352	861.73	303353	1079.14	37799.8	128726	680
Q95604	HLA class I histocompatibility antigen, Cw-17 alpha chain OS=Homo sapiens OX=9606 GN=HLA-C PE=1 SV=1	6	1	208011	785.607	962.238	193571	91413.7	75806.1	100131	45298.3	2701.54	55922.2
Q02447	Transcription factor Sp3 OS=Homo sapiens OX=9606 GN=SP3 PE=1 SV=3	6	2	185177	175126	114174	147407	40722.7	93213.6	37838.2	871.587	2701.54	22637.2
O60869	Endothelial differentiation-related factor 1 OS=Homo sapiens OX=9606 GN=EDF1 PE=1 SV=1	16	2	486532	353136	434420	428354	442151	406199	292839	133169	129364	226419
Q9GZR7	ATP-dependent RNA helicase DDX24 OS=Homo sapiens OX=9606 GN=DDX24 PE=1 SV=1	4	3	8259.41	785.607	136162	239228	98144.4	173120	1079.14	23352.6	2701.54	104720
O15511	Actin-related protein 2/3 complex subunit 5 OS=Homo sapiens OX=9606 GN=ARPC5 PE=1 SV=3	21	2	395143	438610	251651	289423	43478.7	205904	38507.5	42086.9	95810.7	55420.1
Q13685	Angio-associated migratory cell protein OS=Homo sapiens OX=9606 GN=AAMP PE=1 SV=2	6	2	1167.16	785.607	962.238	999.147	861.73	115924	109805	871.587	2701.54	680
P05023	Sodium/potassium-transporting ATPase subunit alpha-1 OS=Homo sapiens OX=9606 GN=ATP1A1 PE=1 SV=1	3	2	243349	148699	135988	72440.8	40081.8	225413	49039.8	43940.8	44217.9	53076.9
Q15050	Ribosome biogenesis regulatory protein homolog OS=Homo sapiens OX=9606 GN=RRS1 PE=1 SV=2	8	3	23862.5	64632.9	37132.4	77977.3	101086	118775	94843.4	24127.8	24921.9	91355.8
Q96B36	Proline-rich AKT1 substrate 1 OS=Homo sapiens OX=9606 GN=AKT1S1 PE=1 SV=1	8	2	432422	479994	587942	759966	1.11457e+06	1.4319e+06	912308	871.587	45366.1	680
Q92908	Transcription factor GATA-6 OS=Homo sapiens OX=9606 GN=GATA6 PE=1 SV=2	4	2	451817	664096	379987	556999	22267.5	680	70858	871.587	4410.53	680
Q9BRJ6	Uncharacterized protein C7orf50 OS=Homo sapiens OX=9606 GN=C7orf50 PE=1 SV=1	11	1	73207.7	785.607	962.238	30949.1	74510.2	168203	1079.14	28894	2701.54	680
P16220	Cyclic AMP-responsive element-binding protein 1 OS=Homo sapiens OX=9606 GN=CREB1 PE=1 SV=2	6	2	875440	1.23728e+06	475654	740753	378335	661913	400846	164893	240752	125249
Q9BTX1	Nucleoporin NDC1 OS=Homo sapiens OX=9606 GN=NDC1 PE=1 SV=2	3	2	171609	91211.5	96086.9	193871	71007.9	680	49809.3	21675.5	92494.9	680
Q13409	Cytoplasmic dynein 1 intermediate chain 2 OS=Homo sapiens OX=9606 GN=DYNC1I2 PE=1 SV=3	6	2	150834	134075	203346	199075	48933.7	76341.4	68202.2	123138	2701.54	59073.8
Q14137	Ribosome biogenesis protein BOP1 OS=Homo sapiens OX=9606 GN=BOP1 PE=1 SV=2	3	2	88514.9	785.607	60711.3	71260.4	861.73	300499	1079.14	25934.8	2701.54	54293.3
Q8WVM8	Sec1 family domain-containing protein 1 OS=Homo sapiens OX=9606 GN=SCFD1 PE=1 SV=4	5	2	103527	41871.8	67410.3	165814	861.73	120373	1079.14	871.587	2701.54	680
Q13616	Cullin-1 OS=Homo sapiens OX=9606 GN=CUL1 PE=1 SV=2	6	3	147022	131858	125257	113997	459700	707575	344822	871.587	2701.54	680
Q7L2E3	ATP-dependent RNA helicase DHX30 OS=Homo sapiens OX=9606 GN=DHX30 PE=1 SV=1	2	3	325621	76116.5	90567.8	308687	861.73	680	1079.14	871.587	2701.54	680
O43298	Zinc finger and BTB domain-containing protein 43 OS=Homo sapiens OX=9606 GN=ZBTB43 PE=1 SV=1	3	1	165586	117368	143658	81104.7	68192.6	126906	84992.1	871.587	171030	43693.1
Q8N8S7	Protein enabled homolog OS=Homo sapiens OX=9606 GN=ENAH PE=1 SV=2	6	3	150117	45822.1	24587.8	19543.5	72612.4	173548	78008.7	37614.6	2701.54	680
O14964	Hepatocyte growth factor-regulated tyrosine kinase substrate OS=Homo sapiens OX=9606 GN=HGS PE=1 SV=1	4	3	342146	133462	55819.7	54630.2	183828	197352	70866.7	871.587	2701.54	680
Q9NP66	High mobility group protein 20A OS=Homo sapiens OX=9606 GN=HMG20A PE=1 SV=1	9	2	218666	202439	92084.7	185422	36861.9	141518	25725.6	871.587	2701.54	680
P09496	Clathrin light chain A OS=Homo sapiens OX=9606 GN=CLTA PE=1 SV=1	10	3	1.9453e+06	1.21745e+06	528194	666480	545087	1.75168e+06	447897	154834	72358.1	17626.5
Q9Y2F5	Little elongation complex subunit 1 OS=Homo sapiens OX=9606 GN=ICE1 PE=1 SV=5	1	2	111068	25701.2	11450.4	26888.9	200848	145226	172618	15116.1	2701.54	7904.15
Q8IXT5	RNA-binding protein 12B OS=Homo sapiens OX=9606 GN=RBM12B PE=1 SV=2	2	2	287432	380021	374308	354299	78047.2	125272	106828	871.587	2701.54	680
Q15061	WD repeat-containing protein 43 OS=Homo sapiens OX=9606 GN=WDR43 PE=1 SV=3	3	2	51615.4	102097	94178	191752	280177	356138	339096	65942.1	83394.4	61224.7
P29084	Transcription initiation factor IIE subunit beta OS=Homo sapiens OX=9606 GN=GTF2E2 PE=1 SV=1	7	1	1167.16	785.607	962.238	999.147	861.73	54968.9	1079.14	871.587	2701.54	680
Q9NTI5	Sister chromatid cohesion protein PDS5 homolog B OS=Homo sapiens OX=9606 GN=PDS5B PE=1 SV=1	3	3	107496	152144	61981.8	999.147	28389.7	168346	1079.14	17198.8	2701.54	18926.7
P50502	Hsc70-interacting protein OS=Homo sapiens OX=9606 GN=ST13 PE=1 SV=2	7	2	58261.3	62238.7	30477	53526.6	134567	630722	232464	75503.5	2701.54	28467.1
O43379	WD repeat-containing protein 62 OS=Homo sapiens OX=9606 GN=WDR62 PE=1 SV=4	1	1	1167.16	785.607	962.238	999.147	861.73	77191.2	80550.7	871.587	2701.54	680
Q8WXI9	Transcriptional repressor p66-beta OS=Homo sapiens OX=9606 GN=GATAD2B PE=1 SV=1	8	2	182362	90842.3	962.238	136037	63481.1	120196	69822.8	871.587	2701.54	680
O14617	AP-3 complex subunit delta-1 OS=Homo sapiens OX=9606 GN=AP3D1 PE=1 SV=1	2	2	1167.16	139850	115172	91288.5	247621	156976	211475	79062.1	2701.54	55597.8
Q9Y4K1	Beta/gamma crystallin domain-containing protein 1 OS=Homo sapiens OX=9606 GN=CRYBG1 PE=1 SV=3	2	1	1167.16	785.607	73031.4	68924.6	861.73	680	1079.14	871.587	2701.54	680
Q8TDD1	ATP-dependent RNA helicase DDX54 OS=Homo sapiens OX=9606 GN=DDX54 PE=1 SV=2	2	2	25065.7	20234.8	31926.1	40735.9	42613.5	43364.7	47642.5	10556.3	28952	31016.8
Q9UNZ2	NSFL1 cofactor p47 OS=Homo sapiens OX=9606 GN=NSFL1C PE=1 SV=2	7	2	227670	158894	197782	263885	72302.8	171369	23657.6	3405.39	2701.54	11867.3
Q96MU7	YTH domain-containing protein 1 OS=Homo sapiens OX=9606 GN=YTHDC1 PE=1 SV=3	3	2	343476	137605	256228	241644	129172	77753.7	142373	21199.2	2701.54	78693.5
P61221	ATP-binding cassette sub-family E member 1 OS=Homo sapiens OX=9606 GN=ABCE1 PE=1 SV=1	3	2	278516	111833	113352	186337	192926	203990	494599	54695	2701.54	49362.9
Q9NRL2	Bromodomain adjacent to zinc finger domain protein 1A OS=Homo sapiens OX=9606 GN=BAZ1A PE=1 SV=2	2	3	20694.5	28568.4	33840.4	66128	50576.5	57195.2	71331.8	871.587	2701.54	8984.76
P35611	Alpha-adducin OS=Homo sapiens OX=9606 GN=ADD1 PE=1 SV=2	6	3	264300	304262	263845	238070	180678	228201	255274	871.587	2701.54	680
Q15345	Leucine-rich repeat-containing protein 41 OS=Homo sapiens OX=9606 GN=LRRC41 PE=1 SV=3	2	1	1167.16	785.607	962.238	999.147	861.73	70674.5	1079.14	871.587	2701.54	680
Q8N1G2	Cap-specific mRNA (nucleoside-2'-O-)-methyltransferase 1 OS=Homo sapiens OX=9606 GN=CMTR1 PE=1 SV=1	3	3	241631	163443	962.238	182609	307050	268004	162881	871.587	15713.3	680
Q86TC9	Myopalladin OS=Homo sapiens OX=9606 GN=MYPN PE=1 SV=2	2	3	1167.16	785.607	962.238	33430.4	101453	101422	228189	53551.6	32941.5	29511.9
Q96T76	MMS19 nucleotide excision repair protein homolog OS=Homo sapiens OX=9606 GN=MMS19 PE=1 SV=2	6	4	166486	113000	38726.9	36605.8	166389	423360	191018	33449.8	20967.2	680
O43852	Calumenin OS=Homo sapiens OX=9606 GN=CALU PE=1 SV=2	14	3	530020	522995	61645.1	199769	861.73	374572	1079.14	24847.9	2701.54	4840.07
Q9UMD9	Collagen alpha-1(XVII) chain OS=Homo sapiens OX=9606 GN=COL17A1 PE=1 SV=3	3	3	643986	727321	128278	225569	138233	197448	1079.14	871.587	49442.5	21825.7
Q9BXS9	Solute carrier family 26 member 6 OS=Homo sapiens OX=9606 GN=SLC26A6 PE=1 SV=1	2	1	379511	785.607	962.238	999.147	861.73	221385	133105	871.587	2701.54	680
Q9Y295	Developmentally-regulated GTP-binding protein 1 OS=Homo sapiens OX=9606 GN=DRG1 PE=1 SV=1	6	2	58428.7	101092	56091.5	73496.2	861.73	157167	130933	81738	2701.54	20063.1
Q15392	Delta(24)-sterol reductase OS=Homo sapiens OX=9606 GN=DHCR24 PE=1 SV=2	5	2	46396.1	50170.9	71477.2	104291	36639.9	63753.3	1079.14	871.587	2701.54	680
P07099	Epoxide hydrolase 1 OS=Homo sapiens OX=9606 GN=EPHX1 PE=1 SV=1	9	3	287553	398305	962.238	43910.2	861.73	680	1079.14	4439.98	2701.54	8925.03
Q5JVF3	PCI domain-containing protein 2 OS=Homo sapiens OX=9606 GN=PCID2 PE=1 SV=2	4	1	488206	591848	137877	138714	259305	271044	226983	74890.7	2701.54	680
Q10570	Cleavage and polyadenylation specificity factor subunit 1 OS=Homo sapiens OX=9606 GN=CPSF1 PE=1 SV=2	1	2	149259	87367.5	91646.1	180807	204031	243021	299043	871.587	4848.8	4570.11
Q8IYL3	UPF0688 protein C1orf174 OS=Homo sapiens OX=9606 GN=C1orf174 PE=1 SV=2	6	1	90632.3	84738.7	48199.3	50393.5	88908.5	107612	105513	12505.8	2701.54	680
Q8NAV1	Pre-mRNA-splicing factor 38A OS=Homo sapiens OX=9606 GN=PRPF38A PE=1 SV=1	8	2	38208.5	270830	962.238	15330.5	436250	462926	507884	871.587	2701.54	680
Q16850	Lanosterol 14-alpha demethylase OS=Homo sapiens OX=9606 GN=CYP51A1 PE=1 SV=3	4	2	171885	138235	171938	336149	261855	376404	459392	871.587	2701.54	680
Q05397	Focal adhesion kinase 1 OS=Homo sapiens OX=9606 GN=PTK2 PE=1 SV=2	3	2	133438	71500.9	47896	70968.5	40455.9	80733	81793	871.587	2701.54	680
Q9Y3D0	Cytosolic iron-sulfur assembly component 2B OS=Homo sapiens OX=9606 GN=CIAO2B PE=1 SV=1	13	1	45879.7	785.607	962.238	999.147	42541	145890	93272	871.587	2701.54	680
O43175	D-3-phosphoglycerate dehydrogenase OS=Homo sapiens OX=9606 GN=PHGDH PE=1 SV=4	5	2	1167.16	785.607	302128	419757	861.73	87394.6	1079.14	5625.97	2701.54	12758.2
Q6UB99	Ankyrin repeat domain-containing protein 11 OS=Homo sapiens OX=9606 GN=ANKRD11 PE=1 SV=3	1	2	123101	59161.5	90046.8	131436	127584	147772	44637.1	49438.9	42988	680
Q9NRY4	Rho GTPase-activating protein 35 OS=Homo sapiens OX=9606 GN=ARHGAP35 PE=1 SV=3	2	2	63654.1	785.607	32450.8	999.147	102508	106484	70031.5	871.587	2701.54	680
Q8WX92	Negative elongation factor B OS=Homo sapiens OX=9606 GN=NELFB PE=1 SV=1	7	3	243799	167202	94885.6	163838	235688	391087	208836	10679.3	73426	680
Q9Y6E2	Basic leucine zipper and W2 domain-containing protein 2 OS=Homo sapiens OX=9606 GN=BZW2 PE=1 SV=1	8	3	482530	311666	304634	383994	356866	692802	519722	103670	44872.7	21197.7
O95359	Transforming acidic coiled-coil-containing protein 2 OS=Homo sapiens OX=9606 GN=TACC2 PE=1 SV=3	1	2	224946	254839	75376.2	153403	36782.5	37232	229067	871.587	2701.54	680
P04004	Vitronectin OS=Homo sapiens OX=9606 GN=VTN PE=1 SV=1	3	1	264887	186198	233059	191240	173351	184663	293465	28831.7	9462.3	680
Q03112	MDS1 and EVI1 complex locus protein OS=Homo sapiens OX=9606 GN=MECOM PE=1 SV=3	2	2	1167.16	161097	55689.9	153294	861.73	680	1079.14	871.587	2701.54	680
O75874	Isocitrate dehydrogenase [NADP] cytoplasmic OS=Homo sapiens OX=9606 GN=IDH1 PE=1 SV=2	6	2	350155	245096	135291	330102	861.73	73012.8	1079.14	871.587	2701.54	23187
Q9NPA8	Transcription and mRNA export factor ENY2 OS=Homo sapiens OX=9606 GN=ENY2 PE=1 SV=1	26	2	1.16519e+06	1.38324e+06	674550	1.06014e+06	1.86399e+06	2.11211e+06	1.43805e+06	187737	35659.1	35111.1
Q9H7L9	Sin3 histone deacetylase corepressor complex component SDS3 OS=Homo sapiens OX=9606 GN=SUDS3 PE=1 SV=2	7	2	140981	142016	39326.5	44086.4	88658	198437	1079.14	871.587	2701.54	680
Q96DG6	Carboxymethylenebutenolidase homolog OS=Homo sapiens OX=9606 GN=CMBL PE=1 SV=1	10	3	1.39037e+06	758844	369379	830231	267291	554548	677910	14601.8	17674	38174.4
P18615	Negative elongation factor E OS=Homo sapiens OX=9606 GN=NELFE PE=1 SV=3	8	2	118410	71952	51977	174926	177594	189012	143899	12676.8	2701.54	8266.92
Q9H2D6	TRIO and F-actin-binding protein OS=Homo sapiens OX=9606 GN=TRIOBP PE=1 SV=3	1	3	258564	78586.7	81157.9	111721	22058.6	63210.8	1079.14	35646.3	2701.54	19052
Q8TAT6	Nuclear protein localization protein 4 homolog OS=Homo sapiens OX=9606 GN=NPLOC4 PE=1 SV=3	7	2	74277	64576.2	30317.7	163682	103016	216814	110570	871.587	2701.54	680
Q9UNL2	Translocon-associated protein subunit gamma OS=Homo sapiens OX=9606 GN=SSR3 PE=1 SV=1	8	1	205327	276658	209137	253641	189795	325688	165149	871.587	63591.7	120195
Q9P267	Methyl-CpG-binding domain protein 5 OS=Homo sapiens OX=9606 GN=MBD5 PE=1 SV=3	2	2	1167.16	97320.3	53962	999.147	227664	234645	18757.6	871.587	2701.54	680
Q96JM3	Chromosome alignment-maintaining phosphoprotein 1 OS=Homo sapiens OX=9606 GN=CHAMP1 PE=1 SV=2	3	2	149906	122728	962.238	25213.5	161722	230023	136993	3489.61	2701.54	5271.83
P19623	Spermidine synthase OS=Homo sapiens OX=9606 GN=SRM PE=1 SV=1	7	2	45622.1	25072.4	962.238	72090.3	66011.7	112730	35106.7	871.587	2701.54	680
Q9NWZ8	Gem-associated protein 8 OS=Homo sapiens OX=9606 GN=GEMIN8 PE=1 SV=1	12	3	379594	129584	321503	735275	667759	1.03681e+06	298962	871.587	90463.4	680
Q96EI5	Transcription elongation factor A protein-like 4 OS=Homo sapiens OX=9606 GN=TCEAL4 PE=1 SV=2	11	2	80443.9	63605.1	26441.1	44890.5	135992	174514	141459	26606.3	2701.54	680
Q9BSJ8	Extended synaptotagmin-1 OS=Homo sapiens OX=9606 GN=ESYT1 PE=1 SV=1	1	1	1167.16	785.607	111254	107650	861.73	158803	75541.8	871.587	2701.54	680
O14519	Cyclin-dependent kinase 2-associated protein 1 OS=Homo sapiens OX=9606 GN=CDK2AP1 PE=1 SV=1	11	1	89354.4	45170.2	962.238	999.147	861.73	94776.9	1079.14	871.587	2701.54	680
Q9UN79	Transcription factor SOX-13 OS=Homo sapiens OX=9606 GN=SOX13 PE=1 SV=3	5	3	211997	173299	52026.1	179426	18417	25602.4	7754.06	9675.54	26768.3	6699.16
Q92504	Zinc transporter SLC39A7 OS=Homo sapiens OX=9606 GN=SLC39A7 PE=1 SV=2	3	1	491139	424327	415984	481567	844143	506069	595150	209087	113684	245683
Q99471	Prefoldin subunit 5 OS=Homo sapiens OX=9606 GN=PFDN5 PE=1 SV=2	10	1	190675	88453.1	962.238	147602	861.73	680	1079.14	871.587	2701.54	680
P62195	26S proteasome regulatory subunit 8 OS=Homo sapiens OX=9606 GN=PSMC5 PE=1 SV=1	8	3	533147	483640	310236	193446	700468	300078	306374	109704	18763.9	34489.9
O14683	Tumor protein p53-inducible protein 11 OS=Homo sapiens OX=9606 GN=TP53I11 PE=1 SV=2	8	1	379263	533734	207841	304997	861.73	187522	1079.14	871.587	2701.54	680
O95340	Bifunctional 3'-phosphoadenosine 5'-phosphosulfate synthase 2 OS=Homo sapiens OX=9606 GN=PAPSS2 PE=1 SV=2	3	2	127908	785.607	962.238	999.147	861.73	680	1079.14	871.587	2701.54	680
Q13835	Plakophilin-1 OS=Homo sapiens OX=9606 GN=PKP1 PE=1 SV=2	2	1	143756	785.607	962.238	69440.7	143581	54857.4	1079.14	36136.3	2701.54	31613.4
Q12965	Unconventional myosin-Ie OS=Homo sapiens OX=9606 GN=MYO1E PE=1 SV=2	2	2	165012	89703.3	98926.4	160660	18539.4	49036	40140.8	871.587	2701.54	680
Q8N6S5	ADP-ribosylation factor-like protein 6-interacting protein 6 OS=Homo sapiens OX=9606 GN=ARL6IP6 PE=1 SV=1	10	2	1.80204e+06	2.17842e+06	1.05533e+06	1.07908e+06	1.27615e+06	1.00111e+06	529230	871.587	2701.54	680
Q8NCF5	NFATC2-interacting protein OS=Homo sapiens OX=9606 GN=NFATC2IP PE=1 SV=1	5	2	73757.4	89642.5	51131	16005.8	113574	23533.3	54958.7	871.587	2701.54	680
P52943	Cysteine-rich protein 2 OS=Homo sapiens OX=9606 GN=CRIP2 PE=1 SV=1	9	1	1167.16	45487.1	168283	73215.2	155734	345489	530991	871.587	13094.7	680
Q9BV38	WD repeat-containing protein 18 OS=Homo sapiens OX=9606 GN=WDR18 PE=1 SV=2	4	2	5.53198e+06	5.77208e+06	7.78333e+06	6.08457e+06	5.81222e+06	4.73578e+06	8.74338e+06	3.646e+06	7.21024e+06	5993559
Q9H000	Probable E3 ubiquitin-protein ligase makorin-2 OS=Homo sapiens OX=9606 GN=MKRN2 PE=1 SV=2	6	2	74171.9	32833.5	962.238	41791.6	81834.4	139543	168416	871.587	2701.54	680
Q96B97	SH3 domain-containing kinase-binding protein 1 OS=Homo sapiens OX=9606 GN=SH3KBP1 PE=1 SV=2	4	2	58023.4	84736.4	69132.1	106297	63707.7	42034.6	35362.4	871.587	2701.54	17318
Q969T4	Ubiquitin-conjugating enzyme E2 E3 OS=Homo sapiens OX=9606 GN=UBE2E3 PE=1 SV=1	24	3	127805	90652.9	85709.6	180911	387752	589291	128855	871.587	2701.54	680
P61970	Nuclear transport factor 2 OS=Homo sapiens OX=9606 GN=NUTF2 PE=1 SV=1	13	1	115742	47661.6	118734	182694	45642.5	190713	1079.14	69918.1	2701.54	680
Q8WXA9	Splicing regulatory glutamine/lysine-rich protein 1 OS=Homo sapiens OX=9606 GN=SREK1 PE=1 SV=1	3	1	74754.4	72593	962.238	49794.9	109656	115113	116490	15781.7	2701.54	680
Q13637	Ras-related protein Rab-32 OS=Homo sapiens OX=9606 GN=RAB32 PE=1 SV=3	8	2	142541	138157	46709.6	83704.1	501127	577575	328044	871.587	2701.54	680
Q15554	Telomeric repeat-binding factor 2 OS=Homo sapiens OX=9606 GN=TERF2 PE=1 SV=3	7	2	129635	115282	103253	62937.6	198694	229584	244745	51067.9	2701.54	38769.4
Q6P3W7	SCY1-like protein 2 OS=Homo sapiens OX=9606 GN=SCYL2 PE=1 SV=1	2	2	272154	82613.8	84873.9	189130	53556	149751	36156.5	7961.78	2701.54	4526.33
Q9Y3E5	Peptidyl-tRNA hydrolase 2, mitochondrial OS=Homo sapiens OX=9606 GN=PTRH2 PE=1 SV=1	11	1	1167.16	785.607	962.238	217836	241257	312306	177411	871.587	2701.54	680
P12830	Cadherin-1 OS=Homo sapiens OX=9606 GN=CDH1 PE=1 SV=3	3	2	240880	120159	310991	328522	861.73	116084	87014	871.587	15570.9	15343.4
Q96FJ0	AMSH-like protease OS=Homo sapiens OX=9606 GN=STAMBPL1 PE=1 SV=2	6	2	90511.4	785.607	962.238	999.147	861.73	680	1079.14	871.587	2701.54	680
O60508	Pre-mRNA-processing factor 17 OS=Homo sapiens OX=9606 GN=CDC40 PE=1 SV=1	4	2	115347	229318	82182.7	100298	227392	167995	44455.6	871.587	2701.54	680
Q8IX01	SURP and G-patch domain-containing protein 2 OS=Homo sapiens OX=9606 GN=SUGP2 PE=1 SV=2	3	3	1167.16	17385.5	962.238	999.147	152381	139606	219630	7045.47	2701.54	680
Q9BQ15	SOSS complex subunit B1 OS=Homo sapiens OX=9606 GN=NABP2 PE=1 SV=1	10	1	79962.6	41347	962.238	44683.4	80292.4	96419.5	46297.3	871.587	2701.54	680
Q6DKI1	60S ribosomal protein L7-like 1 OS=Homo sapiens OX=9606 GN=RPL7L1 PE=1 SV=1	10	2	58112.1	785.607	962.238	999.147	113656	155333	84716.1	36484.8	29046.4	37934.6
Q96GQ7	Probable ATP-dependent RNA helicase DDX27 OS=Homo sapiens OX=9606 GN=DDX27 PE=1 SV=2	4	4	47040.7	78693.2	113163	121615	89117.5	145188	65558.6	71111.7	53203.4	157883
Q5VTL8	Pre-mRNA-splicing factor 38B OS=Homo sapiens OX=9606 GN=PRPF38B PE=1 SV=1	4	2	102072	92575	64239.1	61174.3	345705	237222	175008	11784.6	2701.54	680
Q9UBW7	Zinc finger MYM-type protein 2 OS=Homo sapiens OX=9606 GN=ZMYM2 PE=1 SV=1	2	2	76283.2	71482.7	106645	49526.6	258215	340448	129935	32223.7	2701.54	680
Q9Y6Q5	AP-1 complex subunit mu-2 OS=Homo sapiens OX=9606 GN=AP1M2 PE=1 SV=4	7	1	1167.16	785.607	41746	71317.5	861.73	680	1079.14	871.587	2701.54	5594.31
Q9NR56	Muscleblind-like protein 1 OS=Homo sapiens OX=9606 GN=MBNL1 PE=1 SV=2	5	2	1.51104e+06	1.61415e+06	1.67567e+06	1.93126e+06	1.26209e+06	1.0527e+06	1.87548e+06	60819.4	81440.2	23712.4
P52565	Rho GDP-dissociation inhibitor 1 OS=Homo sapiens OX=9606 GN=ARHGDIA PE=1 SV=3	8	1	266130	196931	127514	200070	146701	325122	162656	871.587	69555.1	680
Q6PKG0	La-related protein 1 OS=Homo sapiens OX=9606 GN=LARP1 PE=1 SV=2	3	2	121063	66005.7	86414.4	115965	119447	130940	125400	871.587	2701.54	680
P37108	Signal recognition particle 14 kDa protein OS=Homo sapiens OX=9606 GN=SRP14 PE=1 SV=2	17	2	389557	165262	87953	71109	162618	346274	1079.14	27084.7	59046.8	4573.42
Q12904	Aminoacyl tRNA synthase complex-interacting multifunctional protein 1 OS=Homo sapiens OX=9606 GN=AIMP1 PE=1 SV=2	11	2	118834	100524	103937	111082	51202.4	119555	1079.14	24116.4	31987.4	18756.8
Q9P016	Thymocyte nuclear protein 1 OS=Homo sapiens OX=9606 GN=THYN1 PE=1 SV=1	7	1	70400.9	22621.5	962.238	85759.4	861.73	8875.29	1079.14	9826.91	108539	22307.7
P25789	Proteasome subunit alpha type-4 OS=Homo sapiens OX=9606 GN=PSMA4 PE=1 SV=1	7	2	315819	255052	321917	260685	274304	392094	369728	104405	2701.54	26454
Q52LJ0	Protein FAM98B OS=Homo sapiens OX=9606 GN=FAM98B PE=1 SV=1	4	1	210086	172396	122211	167842	148462	264124	1079.14	19890.1	2701.54	680
Q96RL1	BRCA1-A complex subunit RAP80 OS=Homo sapiens OX=9606 GN=UIMC1 PE=1 SV=2	5	3	1.77167e+06	2.6894e+06	1.69474e+06	1.56029e+06	1.65839e+06	1.44681e+06	1.11162e+06	74555.8	2701.54	680
Q92796	Disks large homolog 3 OS=Homo sapiens OX=9606 GN=DLG3 PE=1 SV=2	2	1	157046	221715	104708	121639	861.73	680	1079.14	871.587	2701.54	680
P46108	Adapter molecule crk OS=Homo sapiens OX=9606 GN=CRK PE=1 SV=2	8	2	1167.16	10705.5	32931.2	87454.2	40970.8	302767	122816	10204	2701.54	4745.76
Q9NX58	Cell growth-regulating nucleolar protein OS=Homo sapiens OX=9606 GN=LYAR PE=1 SV=2	8	2	1167.16	35032	12457.3	999.147	134180	146725	72671.3	871.587	2701.54	35443.8
Q16853	Membrane primary amine oxidase OS=Homo sapiens OX=9606 GN=AOC3 PE=1 SV=3	2	2	1.05714e+06	763125	865318	917444	968475	1.30184e+06	2.44953e+06	452487	644343	691491
Q96RU2	Ubiquitin carboxyl-terminal hydrolase 28 OS=Homo sapiens OX=9606 GN=USP28 PE=1 SV=1	2	2	138266	91901.9	21467.9	43581.3	73671.7	182928	65121.6	6298.41	2701.54	680
P35613	Basigin OS=Homo sapiens OX=9606 GN=BSG PE=1 SV=2	7	2	1167.16	55869.3	962.238	999.147	455698	903607	356061	43171.4	273169	16836.3
Q8NEZ5	F-box only protein 22 OS=Homo sapiens OX=9606 GN=FBXO22 PE=1 SV=1	8	2	58959.6	89809.8	58329.5	83353.9	96674.1	460199	1079.14	871.587	42055.6	680
Q6PIW4	Fidgetin-like protein 1 OS=Homo sapiens OX=9606 GN=FIGNL1 PE=1 SV=2	4	1	1167.16	785.607	962.238	999.147	861.73	228378	1079.14	871.587	2701.54	680
Q9UN37	Vacuolar protein sorting-associated protein 4A OS=Homo sapiens OX=9606 GN=VPS4A PE=1 SV=1	5	1	98925.5	52096.7	962.238	999.147	63977.8	123493	103820	871.587	2701.54	680
O43813	LanC-like protein 1 OS=Homo sapiens OX=9606 GN=LANCL1 PE=1 SV=1	6	2	141472	203660	962.238	92206.7	861.73	336156	237553	18166.8	2701.54	680
P43694	Transcription factor GATA-4 OS=Homo sapiens OX=9606 GN=GATA4 PE=1 SV=2	4	1	175028	131391	962.238	999.147	196157	262207	167277	871.587	2701.54	680
O43293	Death-associated protein kinase 3 OS=Homo sapiens OX=9606 GN=DAPK3 PE=1 SV=1	4	2	839814	582618	274503	999.147	366658	530803	1079.14	871.587	48043.7	680
Q9NYB9	Abl interactor 2 OS=Homo sapiens OX=9606 GN=ABI2 PE=1 SV=1	5	1	128406	29787.9	35150.8	85223.9	166635	294295	184902	272614	19344.9	118982
P53611	Geranylgeranyl transferase type-2 subunit beta OS=Homo sapiens OX=9606 GN=RABGGTB PE=1 SV=2	3	1	35928.6	785.607	962.238	999.147	861.73	226133	1079.14	871.587	2701.54	680
Q9P203	BTB/POZ domain-containing protein 7 OS=Homo sapiens OX=9606 GN=BTBD7 PE=1 SV=3	2	2	89482.3	785.607	128917	999.147	120322	126559	199516	21698.3	2701.54	680
Q6Y7W6	GRB10-interacting GYF protein 2 OS=Homo sapiens OX=9606 GN=GIGYF2 PE=1 SV=1	1	1	86292.5	785.607	962.238	53751	50965.2	76176.1	66602.5	871.587	2701.54	9208.5
Q14573	Inositol 1,4,5-trisphosphate receptor type 3 OS=Homo sapiens OX=9606 GN=ITPR3 PE=1 SV=2	1	2	115187	104110	32586.8	25969.7	861.73	21313.3	1079.14	6350.6	14010.6	64786.5
P49848	Transcription initiation factor TFIID subunit 6 OS=Homo sapiens OX=9606 GN=TAF6 PE=1 SV=1	2	1	45650.6	37742.6	962.238	20963.2	39424.6	84095	26955.7	871.587	2701.54	680
Q12933	TNF receptor-associated factor 2 OS=Homo sapiens OX=9606 GN=TRAF2 PE=1 SV=2	5	2	235411	122535	51941.5	116383	861.73	680	1079.14	871.587	2701.54	680
Q9BRX8	Redox-regulatory protein FAM213A OS=Homo sapiens OX=9606 GN=FAM213A PE=1 SV=3	5	1	93524.4	85798.2	66483.2	110613	861.73	22643.4	1079.14	871.587	2701.54	680
Q12830	Nucleosome-remodeling factor subunit BPTF OS=Homo sapiens OX=9606 GN=BPTF PE=1 SV=3	1	3	1167.16	10949.3	962.238	999.147	149091	218892	111515	871.587	6038.05	680
Q96FJ2	Dynein light chain 2, cytoplasmic OS=Homo sapiens OX=9606 GN=DYNLL2 PE=1 SV=1	26	1	1167.16	27659.7	39547.3	60638.7	73437.1	122314	58293.3	871.587	3672.04	680
Q9H6S3	Epidermal growth factor receptor kinase substrate 8-like protein 2 OS=Homo sapiens OX=9606 GN=EPS8L2 PE=1 SV=2	3	2	79525.5	50369.5	49936.2	61006.7	861.73	680	1079.14	871.587	4797.61	4448.72
P28072	Proteasome subunit beta type-6 OS=Homo sapiens OX=9606 GN=PSMB6 PE=1 SV=4	9	2	399272	127892	152067	386393	253457	826923	487455	182291	92642.4	101361
Q6UXN9	WD repeat-containing protein 82 OS=Homo sapiens OX=9606 GN=WDR82 PE=1 SV=1	8	2	396762	203383	244517	335834	356697	441842	346899	24597.7	2701.54	680
P11802	Cyclin-dependent kinase 4 OS=Homo sapiens OX=9606 GN=CDK4 PE=1 SV=2	7	1	69952.8	785.607	962.238	72696	182710	107224	123032	871.587	2701.54	680
Q9NVQ4	Fas apoptotic inhibitory molecule 1 OS=Homo sapiens OX=9606 GN=FAIM PE=1 SV=1	8	1	218137	785.607	962.238	999.147	46846.7	106395	1079.14	871.587	2701.54	680
Q5BJD5	Transmembrane protein 41B OS=Homo sapiens OX=9606 GN=TMEM41B PE=1 SV=1	7	1	165798	281476	226826	311341	140616	151633	69991.9	871.587	2701.54	680
P51570	Galactokinase OS=Homo sapiens OX=9606 GN=GALK1 PE=1 SV=1	5	1	45008.9	66410.7	962.238	999.147	71785.5	192571	147100	6394.17	2701.54	680
Q5JWF2	Guanine nucleotide-binding protein G(s) subunit alpha isoforms XLas OS=Homo sapiens OX=9606 GN=GNAS PE=1 SV=2	3	1	123992	86075.7	962.238	999.147	861.73	112290	1079.14	25624.6	2701.54	680
P51003	Poly(A) polymerase alpha OS=Homo sapiens OX=9606 GN=PAPOLA PE=1 SV=4	3	1	44122.6	42695.2	119673	146081	99933.8	125295	82523.3	871.587	2701.54	680
P63272	Transcription elongation factor SPT4 OS=Homo sapiens OX=9606 GN=SUPT4H1 PE=1 SV=1	14	1	94119.4	97990.8	962.238	61465.8	129998	261287	113537	14719.2	2701.54	680
E9PRG8	Uncharacterized protein C11orf98 OS=Homo sapiens OX=9606 GN=C11orf98 PE=4 SV=1	11	1	159072	157907	149386	165199	383308	238546	340718	871.587	44267.4	53714
P49005	DNA polymerase delta subunit 2 OS=Homo sapiens OX=9606 GN=POLD2 PE=1 SV=1	6	2	161005	111717	59392.3	119469	203369	328749	159074	23565.1	12207	20405.8
P68871	Hemoglobin subunit beta OS=Homo sapiens OX=9606 GN=HBB PE=1 SV=2	13	2	3.13185e+06	3.02918e+06	2.98984e+06	2.8159e+06	2.89431e+06	3.12971e+06	3.5891e+06	134887	267334	125640
P31939	Bifunctional purine biosynthesis protein PURH OS=Homo sapiens OX=9606 GN=ATIC PE=1 SV=3	7	3	173135	65473.4	77022.1	36132.1	39284.3	166969	173101	871.587	2701.54	680
O00764	Pyridoxal kinase OS=Homo sapiens OX=9606 GN=PDXK PE=1 SV=1	11	2	1.82766e+06	658280	1.66867e+06	1.47014e+06	3.597e+06	1992235	2.77387e+06	871.587	2701.54	680
Q8IUH3	RNA-binding protein 45 OS=Homo sapiens OX=9606 GN=RBM45 PE=1 SV=1	5	2	1167.16	58175.6	114669	65440.4	96141.4	107709	109198	871.587	28921.8	680
Q9NP77	RNA polymerase II subunit A C-terminal domain phosphatase SSU72 OS=Homo sapiens OX=9606 GN=SSU72 PE=1 SV=1	6	1	49151.7	785.607	962.238	52356	159778	152137	219491	871.587	2701.54	680
Q9BZJ0	Crooked neck-like protein 1 OS=Homo sapiens OX=9606 GN=CRNKL1 PE=1 SV=4	2	2	197744	135254	50117.6	158881	228704	326644	114997	871.587	4709.55	680
Q9HCG8	Pre-mRNA-splicing factor CWC22 homolog OS=Homo sapiens OX=9606 GN=CWC22 PE=1 SV=3	5	3	180508	134975	129247	117578	48153.4	165179	112142	21716.2	2701.54	680
P31151	Protein S100-A7 OS=Homo sapiens OX=9606 GN=S100A7 PE=1 SV=4	31	2	228445	785.607	962.238	81031.9	153025	116374	161361	871.587	16228.2	33366.8
Q96K19	E3 ubiquitin-protein ligase RNF170 OS=Homo sapiens OX=9606 GN=RNF170 PE=1 SV=2	5	1	62256.2	47779.5	64009.5	103115	30995.7	45116.3	28665.9	871.587	2701.54	680
Q99747	Gamma-soluble NSF attachment protein OS=Homo sapiens OX=9606 GN=NAPG PE=1 SV=1	8	2	278247	82802.1	92179.2	55289.3	24810.7	47667.9	20085	19864.8	31497.3	18980.4
Q9H3N1	Thioredoxin-related transmembrane protein 1 OS=Homo sapiens OX=9606 GN=TMX1 PE=1 SV=1	4	1	261606	239263	500896	659845	301488	426771	94302.2	871.587	2701.54	73351.6
P49759	Dual specificity protein kinase CLK1 OS=Homo sapiens OX=9606 GN=CLK1 PE=1 SV=2	3	1	69983.5	38826.6	37909.9	42928.1	146256	680	134371	871.587	2701.54	680
Q8NEY8	Periphilin-1 OS=Homo sapiens OX=9606 GN=PPHLN1 PE=1 SV=2	4	2	645025	381847	377039	367257	176492	510647	692507	18283.7	2701.54	680
P35244	Replication protein A 14 kDa subunit OS=Homo sapiens OX=9606 GN=RPA3 PE=1 SV=1	14	1	195134	152299	101891	175954	208681	292270	104992	25797.4	2701.54	680
Q9C0J8	pre-mRNA 3' end processing protein WDR33 OS=Homo sapiens OX=9606 GN=WDR33 PE=1 SV=2	1	2	227570	195861	205076	198394	336667	105232	332128	12541.4	2701.54	680
P23743	Diacylglycerol kinase alpha OS=Homo sapiens OX=9606 GN=DGKA PE=1 SV=3	4	3	77177.8	129728	485015	516409	861.73	680	1079.14	871.587	2701.54	680
O15446	DNA-directed RNA polymerase I subunit RPA34 OS=Homo sapiens OX=9606 GN=CD3EAP PE=1 SV=1	5	1	1167.16	77138.8	282145	999.147	861.73	150399	1079.14	12372.8	14857.7	680
P55786	Puromycin-sensitive aminopeptidase OS=Homo sapiens OX=9606 GN=NPEPPS PE=1 SV=2	3	2	55532.4	785.607	962.238	92995.6	32632.8	140048	64076.1	871.587	2701.54	680
P63313	Thymosin beta-10 OS=Homo sapiens OX=9606 GN=TMSB10 PE=1 SV=2	32	1	513761	243522	392831	774420	861.73	680	1079.14	871.587	52378.2	21404.8
Q9BVC6	Transmembrane protein 109 OS=Homo sapiens OX=9606 GN=TMEM109 PE=1 SV=1	9	2	930249	889275	655302	908939	543586	1.55212e+06	359377	871.587	27276.7	680
Q15700	Disks large homolog 2 OS=Homo sapiens OX=9606 GN=DLG2 PE=1 SV=3	2	1	132827	127404	207219	183406	861.73	680	31045.1	595498	541678	583505
P53582	Methionine aminopeptidase 1 OS=Homo sapiens OX=9606 GN=METAP1 PE=1 SV=2	8	2	1.28092e+06	406509	1.11582e+06	1.80492e+06	1.16521e+06	556840	1.02931e+06	1.06296e+07	319094	5.61821e+06
Q6IAN0	Dehydrogenase/reductase SDR family member 7B OS=Homo sapiens OX=9606 GN=DHRS7B PE=1 SV=2	4	1	61059.1	61629.1	962.238	999.147	51252.7	108638	1079.14	871.587	59255.3	680
P07108	Acyl-CoA-binding protein OS=Homo sapiens OX=9606 GN=DBI PE=1 SV=2	23	1	246636	253665	185226	203768	127127	164345	54495.2	871.587	12843.4	680
Q9Y2K7	Lysine-specific demethylase 2A OS=Homo sapiens OX=9606 GN=KDM2A PE=1 SV=3	2	2	200720	182294	962.238	255247	500719	316087	276104	81464.2	2701.54	680
Q8N302	Angiogenic factor with G patch and FHA domains 1 OS=Homo sapiens OX=9606 GN=AGGF1 PE=1 SV=2	2	1	1167.16	785.607	962.238	999.147	65931	83442	43411.9	871.587	2701.54	680
Q9UK53	Inhibitor of growth protein 1 OS=Homo sapiens OX=9606 GN=ING1 PE=1 SV=2	6	1	1167.16	785.607	962.238	999.147	861.73	97516.3	1079.14	871.587	2701.54	680
Q9UHE8	Metalloreductase STEAP1 OS=Homo sapiens OX=9606 GN=STEAP1 PE=2 SV=1	6	1	92832.3	147256	21103.1	170072	861.73	42577.9	90608.5	871.587	10238.1	680
Q86UA1	Pre-mRNA-processing factor 39 OS=Homo sapiens OX=9606 GN=PRPF39 PE=1 SV=3	2	1	43141	22849	962.238	999.147	38543.5	173997	37871.8	871.587	2701.54	680
Q8WVD3	E3 ubiquitin-protein ligase RNF138 OS=Homo sapiens OX=9606 GN=RNF138 PE=1 SV=1	10	1	1167.16	785.607	962.238	999.147	133296	107086	129041	871.587	2701.54	680
Q9NWB6	Arginine and glutamate-rich protein 1 OS=Homo sapiens OX=9606 GN=ARGLU1 PE=1 SV=1	5	2	372638	403614	259145	466957	850733	532565	701286	162341	48724.3	47242.7
P49760	Dual specificity protein kinase CLK2 OS=Homo sapiens OX=9606 GN=CLK2 PE=1 SV=1	3	1	38392.1	73029.3	45298.2	65617.9	35946	56836.7	1079.14	871.587	2701.54	680
Q9Y5N6	Origin recognition complex subunit 6 OS=Homo sapiens OX=9606 GN=ORC6 PE=1 SV=1	7	1	347120	777213	87730.9	109773	204216	1.15051e+06	2.86636e+06	44153.1	38165	330532
P37235	Hippocalcin-like protein 1 OS=Homo sapiens OX=9606 GN=HPCAL1 PE=1 SV=3	9	2	294109	204090	163406	268971	122053	202045	138447	26308	2701.54	680
Q14814	Myocyte-specific enhancer factor 2D OS=Homo sapiens OX=9606 GN=MEF2D PE=1 SV=1	2	1	238935	181270	78828.6	204128	65738.8	74209.3	51470.1	871.587	2701.54	680
O00767	Acyl-CoA desaturase OS=Homo sapiens OX=9606 GN=SCD PE=1 SV=2	4	1	1167.16	785.607	962.238	331213	535147	499442	387476	105405	136444	680
Q9H160	Inhibitor of growth protein 2 OS=Homo sapiens OX=9606 GN=ING2 PE=1 SV=2	7	2	148155	115349	962.238	58628.7	76694.7	153195	1079.14	871.587	60129.4	680
Q15006	ER membrane protein complex subunit 2 OS=Homo sapiens OX=9606 GN=EMC2 PE=1 SV=1	4	1	1167.16	785.607	962.238	112836	100290	154517	1079.14	871.587	2701.54	680
Q99543	DnaJ homolog subfamily C member 2 OS=Homo sapiens OX=9606 GN=DNAJC2 PE=1 SV=4	4	2	165408	141089	41369.4	999.147	297782	270218	65091.7	8159.03	45286.6	16749.7
P0C7T5	Ataxin-1-like OS=Homo sapiens OX=9606 GN=ATXN1L PE=1 SV=1	3	2	98195.3	69151.1	33864.7	55124.1	73231.9	130117	62188.3	871.587	2701.54	680
O43242	26S proteasome non-ATPase regulatory subunit 3 OS=Homo sapiens OX=9606 GN=PSMD3 PE=1 SV=2	5	2	83250.6	785.607	53600.7	37107.3	74473.2	680	1079.14	47020.5	2701.54	680
Q13888	General transcription factor IIH subunit 2 OS=Homo sapiens OX=9606 GN=GTF2H2 PE=1 SV=1	5	2	27510.4	22329.9	15635.7	18809.4	93881.3	85539.6	64918.7	871.587	2701.54	680
Q9NR45	Sialic acid synthase OS=Homo sapiens OX=9606 GN=NANS PE=1 SV=2	6	2	35604.6	290561	435693	902817	861.73	267229	1079.14	871.587	2701.54	680
P62330	ADP-ribosylation factor 6 OS=Homo sapiens OX=9606 GN=ARF6 PE=1 SV=2	6	1	144834	72789.4	151423	227309	168575	228814	88981.6	83700.4	2701.54	14113.7
Q9BQE5	Apolipoprotein L2 OS=Homo sapiens OX=9606 GN=APOL2 PE=1 SV=1	3	1	1167.16	24917.8	302752	590335	861.73	75318.4	1079.14	871.587	2701.54	7807.7
P01100	Proto-oncogene c-Fos OS=Homo sapiens OX=9606 GN=FOS PE=1 SV=1	4	1	1167.16	785.607	154685	279650	861.73	680	1079.14	871.587	2701.54	680
Q7Z309	Protein FAM122B OS=Homo sapiens OX=9606 GN=FAM122B PE=1 SV=2	6	1	1167.16	785.607	63538	99498.6	861.73	680	1079.14	871.587	2701.54	680
Q13057	Bifunctional coenzyme A synthase OS=Homo sapiens OX=9606 GN=COASY PE=1 SV=4	3	2	110225	62952.8	43503.6	66362.5	861.73	82206.8	98590.2	871.587	2701.54	680
Q9NY12	H/ACA ribonucleoprotein complex subunit 1 OS=Homo sapiens OX=9606 GN=GAR1 PE=1 SV=1	7	2	251331	548901	560344	596459	977320	540415	704868	245289	120867	299897
Q14203	Dynactin subunit 1 OS=Homo sapiens OX=9606 GN=DCTN1 PE=1 SV=3	1	1	43354.4	43121.1	23370.1	33312.8	42147.6	70993.9	38006.2	18717.5	2701.54	7997.74
P04632	Calpain small subunit 1 OS=Homo sapiens OX=9606 GN=CAPNS1 PE=1 SV=1	6	1	80233.8	149438	221752	387421	53487.1	147081	1079.14	871.587	2701.54	680
Q9NQX3	Gephyrin OS=Homo sapiens OX=9606 GN=GPHN PE=1 SV=1	2	1	76436.8	22038.8	78533.2	137608	861.73	680	56196.8	871.587	2701.54	14338.3
Q00688	Peptidyl-prolyl cis-trans isomerase FKBP3 OS=Homo sapiens OX=9606 GN=FKBP3 PE=1 SV=1	15	2	1167.16	374132	21695.8	519498	638532	739028	499628	121297	4973.08	14890.6
Q96F45	Zinc finger protein 503 OS=Homo sapiens OX=9606 GN=ZNF503 PE=1 SV=1	2	1	126041	68664.8	96516.7	190002	861.73	680	1079.14	63155.1	2701.54	680
Q15599	Na(+)/H(+) exchange regulatory cofactor NHE-RF2 OS=Homo sapiens OX=9606 GN=SLC9A3R2 PE=1 SV=2	4	1	199838	161602	962.238	999.147	861.73	680	1079.14	871.587	2701.54	680
P61081	NEDD8-conjugating enzyme Ubc12 OS=Homo sapiens OX=9606 GN=UBE2M PE=1 SV=1	9	2	129457	785.607	962.238	248537	861.73	270231	242038	871.587	2701.54	680
Q9NQP4	Prefoldin subunit 4 OS=Homo sapiens OX=9606 GN=PFDN4 PE=1 SV=1	9	1	229946	154812	137451	247287	29758	158206	80195.3	871.587	2701.54	5563.69
O95292	Vesicle-associated membrane protein-associated protein B/C OS=Homo sapiens OX=9606 GN=VAPB PE=1 SV=3	10	2	1167.16	56086.5	962.238	999.147	42300.3	88726	1079.14	871.587	2701.54	680
Q13131	5'-AMP-activated protein kinase catalytic subunit alpha-1 OS=Homo sapiens OX=9606 GN=PRKAA1 PE=1 SV=4	3	1	1167.16	61307.7	962.238	999.147	72618.1	114283	122834	4431.35	7844.16	7455.41
Q9BRP8	Partner of Y14 and mago OS=Homo sapiens OX=9606 GN=PYM1 PE=1 SV=1	17	2	129775	54430.4	227304	226680	31043.2	106351	36010	18241.9	2701.54	19316.2
O75607	Nucleoplasmin-3 OS=Homo sapiens OX=9606 GN=NPM3 PE=1 SV=3	8	1	372803	172800	209652	256688	861.73	680	1079.14	14734.8	2701.54	680
Q9NRZ9	Lymphoid-specific helicase OS=Homo sapiens OX=9606 GN=HELLS PE=1 SV=1	2	2	200170	176938	41346.8	57462.2	214756	361401	1079.14	15477.5	2701.54	680
Q8WUP2	Filamin-binding LIM protein 1 OS=Homo sapiens OX=9606 GN=FBLIM1 PE=1 SV=2	3	1	235147	165782	962.238	119426	861.73	680	1079.14	871.587	2701.54	680
Q9NVH2	Integrator complex subunit 7 OS=Homo sapiens OX=9606 GN=INTS7 PE=1 SV=1	2	1	47622.8	28130.2	10668.3	22219.2	22985.2	47055.5	22512.1	871.587	2701.54	680
P42226	Signal transducer and activator of transcription 6 OS=Homo sapiens OX=9606 GN=STAT6 PE=1 SV=1	3	2	193490	170202	48452.4	134560	861.73	680	1079.14	871.587	2701.54	2637.47
O43164	E3 ubiquitin-protein ligase Praja-2 OS=Homo sapiens OX=9606 GN=PJA2 PE=1 SV=4	2	1	51190.1	25036.6	14825.3	14429.8	39074.4	64929.2	88711.5	871.587	2701.54	680
P02452	Collagen alpha-1(I) chain OS=Homo sapiens OX=9606 GN=COL1A1 PE=1 SV=5	1	1	1167.16	785.607	18012.2	999.147	81457.6	680	1079.14	871.587	2701.54	680
Q2PZI1	Probable C-mannosyltransferase DPY19L1 OS=Homo sapiens OX=9606 GN=DPY19L1 PE=2 SV=1	3	1	275395	162026	105307	138282	861.73	680	1079.14	35199.9	21247.1	680
P31146	Coronin-1A OS=Homo sapiens OX=9606 GN=CORO1A PE=1 SV=4	5	2	66559.8	213888	257273	335325	185309	289013	293277	871.587	2701.54	680
Q92797	Symplekin OS=Homo sapiens OX=9606 GN=SYMPK PE=1 SV=2	2	2	2.72304e+06	2.33247e+06	2.36882e+06	2.33449e+06	2.32528e+06	2.3671e+06	3.38472e+06	263304	231404	217670
O14893	Gem-associated protein 2 OS=Homo sapiens OX=9606 GN=GEMIN2 PE=1 SV=1	7	2	181755	92769.1	86910.5	278415	278836	765156	177673	12475.9	89119.8	680
Q9BW85	YJU2 splicing factor homolog OS=Homo sapiens OX=9606 GN=YJU2 PE=1 SV=1	5	1	49835.9	49095.7	962.238	41851.7	67191.9	86045.5	58168.6	871.587	2701.54	680
P36542	ATP synthase subunit gamma, mitochondrial OS=Homo sapiens OX=9606 GN=ATP5F1C PE=1 SV=1	7	2	140534	291405	962.238	130185	861.73	330599	1079.14	129250	2701.54	680
Q8TF09	Dynein light chain roadblock-type 2 OS=Homo sapiens OX=9606 GN=DYNLRB2 PE=1 SV=1	13	1	1167.16	785.607	962.238	999.147	82797.5	175542	106070	871.587	108276	680
P05204	Non-histone chromosomal protein HMG-17 OS=Homo sapiens OX=9606 GN=HMGN2 PE=1 SV=3	29	1	248793	241557	113451	172949	149791	347414	213975	50681.5	2701.54	680
A0A087WW87	Immunoglobulin kappa variable 2-40 OS=Homo sapiens OX=9606 GN=IGKV2-40 PE=3 SV=2	11	1	133150	163376	134763	146028	369919	407471	366196	101025	68465	72691.7
Q9UJS0	Calcium-binding mitochondrial carrier protein Aralar2 OS=Homo sapiens OX=9606 GN=SLC25A13 PE=1 SV=2	5	3	388624	362918	92044.4	116513	252964	9570.84	233952	37540.9	6545.43	25949.4
P42696	RNA-binding protein 34 OS=Homo sapiens OX=9606 GN=RBM34 PE=1 SV=2	5	2	1167.16	124609	40236.8	103765	128482	197793	88562.7	25084.3	35360.1	83654.7
Q9UNS2	COP9 signalosome complex subunit 3 OS=Homo sapiens OX=9606 GN=COPS3 PE=1 SV=3	4	1	1167.16	785.607	962.238	999.147	166083	107869	130020	871.587	2701.54	680
Q96FQ6	Protein S100-A16 OS=Homo sapiens OX=9606 GN=S100A16 PE=1 SV=1	11	1	159474	71054.6	101892	161841	13811.5	680	1079.14	871.587	2701.54	680
Q15532	Protein SSXT OS=Homo sapiens OX=9606 GN=SS18 PE=1 SV=3	3	1	277644	120784	324450	470482	861.73	680	1079.14	871.587	2701.54	680
O43681	ATPase ASNA1 OS=Homo sapiens OX=9606 GN=ASNA1 PE=1 SV=2	5	1	1167.16	785.607	962.238	999.147	861.73	94842.5	43132.9	7868.21	2701.54	680
O60942	mRNA-capping enzyme OS=Homo sapiens OX=9606 GN=RNGTT PE=1 SV=1	4	2	60199.8	57066	962.238	49155.6	185475	362911	66003.7	15072.5	2701.54	680
O95456	Proteasome assembly chaperone 1 OS=Homo sapiens OX=9606 GN=PSMG1 PE=1 SV=1	5	1	1167.16	785.607	980806	958739	83154.4	109384	76367.1	22692.7	2701.54	187604
Q86WJ1	Chromodomain-helicase-DNA-binding protein 1-like OS=Homo sapiens OX=9606 GN=CHD1L PE=1 SV=3	2	1	49082.1	64076.7	34375.6	36899.4	861.73	21232.7	1079.14	871.587	6248.93	4998.66
O14744	Protein arginine N-methyltransferase 5 OS=Homo sapiens OX=9606 GN=PRMT5 PE=1 SV=4	6	2	139819	51137.7	214154	267568	41598.5	118924	179277	72727.3	33574.2	24473
Q8IWI9	MAX gene-associated protein OS=Homo sapiens OX=9606 GN=MGA PE=1 SV=3	1	2	270391	191347	368101	152012	228027	243294	410406	24032.2	2701.54	680
Q9NZL9	Methionine adenosyltransferase 2 subunit beta OS=Homo sapiens OX=9606 GN=MAT2B PE=1 SV=1	4	1	244868	162072	962.238	104063	91482.8	113009	55575.8	7741.74	2701.54	680
P04278	Sex hormone-binding globulin OS=Homo sapiens OX=9606 GN=SHBG PE=1 SV=2	4	1	1167.16	46481	962.238	53304.9	861.73	49147.7	1079.14	35620.3	2701.54	26771.8
O15121	Sphingolipid delta(4)-desaturase DES1 OS=Homo sapiens OX=9606 GN=DEGS1 PE=1 SV=1	5	1	1167.16	785.607	962.238	999.147	132781	488931	1079.14	871.587	2701.54	680
Q14192	Four and a half LIM domains protein 2 OS=Homo sapiens OX=9606 GN=FHL2 PE=1 SV=3	6	2	1.03873e+06	995151	1.13886e+06	1.55198e+06	844675	912162	885052	19702.9	2701.54	93495.5
P57088	Transmembrane protein 33 OS=Homo sapiens OX=9606 GN=TMEM33 PE=1 SV=2	5	1	210923	144467	125547	335451	105848	151882	62480.1	10520.7	2701.54	680
Q13472	DNA topoisomerase 3-alpha OS=Homo sapiens OX=9606 GN=TOP3A PE=1 SV=1	4	2	3.45539e+06	2.40402e+06	2.31807e+06	2.53487e+06	3.52796e+06	2.92139e+06	4.90693e+06	1.75142e+06	715565	347032
Q12864	Cadherin-17 OS=Homo sapiens OX=9606 GN=CDH17 PE=2 SV=3	5	3	61777	58169.3	38156.5	82388.5	861.73	680	1079.14	871.587	2701.54	29373.9
Q96F63	Coiled-coil domain-containing protein 97 OS=Homo sapiens OX=9606 GN=CCDC97 PE=1 SV=1	4	1	1167.16	785.607	962.238	75924.2	57145.3	72659.9	38520.4	209769	133885	103670
Q03001	Dystonin OS=Homo sapiens OX=9606 GN=DST PE=1 SV=4	0	1	1167.16	785.607	962.238	999.147	861.73	41210	1079.14	871.587	2701.54	680
Q9Y520	Protein PRRC2C OS=Homo sapiens OX=9606 GN=PRRC2C PE=1 SV=4	1	2	1167.16	785.607	962.238	14195.4	861.73	680	1079.14	37098.8	14445	10773.9
Q9Y5K6	CD2-associated protein OS=Homo sapiens OX=9606 GN=CD2AP PE=1 SV=1	5	3	152301	123375	29065.2	121362	861.73	72766.1	42049	871.587	7227.01	14677.6
P33552	Cyclin-dependent kinases regulatory subunit 2 OS=Homo sapiens OX=9606 GN=CKS2 PE=1 SV=1	24	2	88308.7	785.607	962.238	999.147	493186	554715	668307	19847.4	2701.54	13923.7
Q5VWZ2	Lysophospholipase-like protein 1 OS=Homo sapiens OX=9606 GN=LYPLAL1 PE=1 SV=3	5	1	57218.3	785.607	78889.5	122026	861.73	88191.2	1079.14	871.587	2701.54	680
Q8IZW8	Tensin-4 OS=Homo sapiens OX=9606 GN=TNS4 PE=1 SV=3	3	2	4.32809e+06	1.97561e+06	3.30225e+06	3.02977e+06	3.50003e+06	3.12146e+06	4.34946e+06	871.587	2701.54	680
Q8N5K1	CDGSH iron-sulfur domain-containing protein 2 OS=Homo sapiens OX=9606 GN=CISD2 PE=1 SV=1	16	2	249550	274508	185569	125344	250642	209513	85775.9	871.587	2701.54	680
Q9H1A4	Anaphase-promoting complex subunit 1 OS=Homo sapiens OX=9606 GN=ANAPC1 PE=1 SV=1	1	1	1167.16	785.607	962.238	999.147	861.73	123934	68701.5	871.587	2701.54	680
O95070	Protein YIF1A OS=Homo sapiens OX=9606 GN=YIF1A PE=1 SV=2	4	1	58308	36849.9	62211.6	113923	35345.5	31734.4	1079.14	871.587	2701.54	680
P43686	26S proteasome regulatory subunit 6B OS=Homo sapiens OX=9606 GN=PSMC4 PE=1 SV=2	5	1	1167.16	785.607	962.238	33721.4	861.73	77750.2	1079.14	871.587	2701.54	680
Q8IYT4	Katanin p60 ATPase-containing subunit A-like 2 OS=Homo sapiens OX=9606 GN=KATNAL2 PE=1 SV=3	4	1	635383	326681	574911	256617	459459	329627	632668	41982.3	86291.9	78317.8
P11166	Solute carrier family 2, facilitated glucose transporter member 1 OS=Homo sapiens OX=9606 GN=SLC2A1 PE=1 SV=2	2	1	246172	156037	159901	338767	861.73	680	1079.14	871.587	44281.7	680
Q9NPE3	H/ACA ribonucleoprotein complex subunit 3 OS=Homo sapiens OX=9606 GN=NOP10 PE=1 SV=1	20	1	68184.1	30789.7	92239.7	42436	76255.6	98173	44618.8	11019.5	2701.54	680
Q9H814	Phosphorylated adapter RNA export protein OS=Homo sapiens OX=9606 GN=PHAX PE=1 SV=1	6	2	2.79862e+06	1.60917e+06	1.23561e+06	1.05359e+06	2.87623e+06	2.19483e+06	3.56154e+06	971969	553793	787790
Q8NE86	Calcium uniporter protein, mitochondrial OS=Homo sapiens OX=9606 GN=MCU PE=1 SV=1	6	2	43868.2	185343	126664	116758	20944.8	124671	1079.14	15570.5	2701.54	680
P49006	MARCKS-related protein OS=Homo sapiens OX=9606 GN=MARCKSL1 PE=1 SV=2	8	1	96326.3	83939.4	33329.4	74954.5	77047.8	81624.1	100707	21676.8	2701.54	7720.7
Q06265	Exosome complex component RRP45 OS=Homo sapiens OX=9606 GN=EXOSC9 PE=1 SV=3	2	1	1167.16	785.607	962.238	999.147	42619.5	83354.1	21705	8230.49	2701.54	680
Q14966	Zinc finger protein 638 OS=Homo sapiens OX=9606 GN=ZNF638 PE=1 SV=2	1	2	89650.6	123262	115519	999.147	167106	101807	422967	29663.4	199382	680
Q96KB5	Lymphokine-activated killer T-cell-originated protein kinase OS=Homo sapiens OX=9606 GN=PBK PE=1 SV=3	4	1	1167.16	785.607	962.238	18123.3	121782	125766	131943	871.587	2701.54	680
Q8NEW0	Zinc transporter 7 OS=Homo sapiens OX=9606 GN=SLC30A7 PE=2 SV=1	4	1	1.68624e+06	1.96346e+06	2.23653e+06	2.95836e+06	782324	1.0398e+06	663752	871.587	2701.54	680
Q9H3P2	Negative elongation factor A OS=Homo sapiens OX=9606 GN=NELFA PE=1 SV=3	3	1	1167.16	785.607	962.238	68471.8	861.73	157408	1079.14	871.587	2701.54	680
Q9NUP9	Protein lin-7 homolog C OS=Homo sapiens OX=9606 GN=LIN7C PE=1 SV=1	10	1	114528	785.607	126498	161857	861.73	680	1079.14	871.587	2701.54	680
Q9HD20	Manganese-transporting ATPase 13A1 OS=Homo sapiens OX=9606 GN=ATP13A1 PE=1 SV=2	2	2	263732	329390	224612	268417	355730	479604	410973	75784.4	127972	108433
O14545	TRAF-type zinc finger domain-containing protein 1 OS=Homo sapiens OX=9606 GN=TRAFD1 PE=1 SV=1	4	2	11750.1	785.607	962.238	34909.2	31037.8	17537.1	106562	5658.85	2701.54	680
O75446	Histone deacetylase complex subunit SAP30 OS=Homo sapiens OX=9606 GN=SAP30 PE=1 SV=1	8	1	92495.1	785.607	962.238	37880.7	861.73	237134	1079.14	871.587	2701.54	680
Q9UD71	Protein phosphatase 1 regulatory subunit 1B OS=Homo sapiens OX=9606 GN=PPP1R1B PE=1 SV=2	8	1	117348	113982	962.238	999.147	861.73	680	1079.14	12246.2	24855	28591.6
Q9BUN8	Derlin-1 OS=Homo sapiens OX=9606 GN=DERL1 PE=1 SV=1	4	1	136062	145796	65686.1	128724	861.73	680	1079.14	871.587	2701.54	680
P25398	40S ribosomal protein S12 OS=Homo sapiens OX=9606 GN=RPS12 PE=1 SV=3	14	2	1.39448e+06	1.18987e+06	346458	456323	1.81835e+06	1.54178e+06	2.10444e+06	775586	189577	302589
P20930	Filaggrin OS=Homo sapiens OX=9606 GN=FLG PE=1 SV=3	1	2	500446	247811	239834	188956	153573	315558	308918	126441	122182	274659
P53004	Biliverdin reductase A OS=Homo sapiens OX=9606 GN=BLVRA PE=1 SV=2	8	2	113535	107772	57181.7	95733.6	861.73	105125	1079.14	129173	78267.1	38117.5
O60925	Prefoldin subunit 1 OS=Homo sapiens OX=9606 GN=PFDN1 PE=1 SV=2	9	1	235181	95998.6	113409	159412	861.73	392346	1079.14	871.587	2701.54	680
Q9Y388	RNA-binding motif protein, X-linked 2 OS=Homo sapiens OX=9606 GN=RBMX2 PE=1 SV=2	4	1	173646	112029	162162	170754	355829	174326	202830	19274.4	2701.54	680
P49721	Proteasome subunit beta type-2 OS=Homo sapiens OX=9606 GN=PSMB2 PE=1 SV=1	7	1	1167.16	55936.5	962.238	999.147	93661.8	153018	92558	871.587	2701.54	680
Q7Z333	Probable helicase senataxin OS=Homo sapiens OX=9606 GN=SETX PE=1 SV=4	1	2	3.4204e+06	4.22995e+06	2.66339e+06	2.94585e+06	5.123e+06	4.10991e+06	4.92831e+06	1.43194e+06	2.83274e+06	852785
P78417	Glutathione S-transferase omega-1 OS=Homo sapiens OX=9606 GN=GSTO1 PE=1 SV=2	7	2	318315	232325	38700.4	76846.7	50029.9	144452	18530.5	871.587	2701.54	680
Q96T60	Bifunctional polynucleotide phosphatase/kinase OS=Homo sapiens OX=9606 GN=PNKP PE=1 SV=1	2	1	149523	132799	56379.9	87616	70515.6	112823	105124	871.587	2701.54	680
P01700	Immunoglobulin lambda variable 1-47 OS=Homo sapiens OX=9606 GN=IGLV1-47 PE=1 SV=2	11	1	231320	202242	962.238	194627	264260	113474	367899	122861	188734	98134
O75844	CAAX prenyl protease 1 homolog OS=Homo sapiens OX=9606 GN=ZMPSTE24 PE=1 SV=2	2	1	96966.2	76833.8	87189.2	93747.6	203792	223078	72930	871.587	2701.54	680
Q8IXK0	Polyhomeotic-like protein 2 OS=Homo sapiens OX=9606 GN=PHC2 PE=1 SV=1	2	1	314734	307075	962.238	999.147	450842	325743	109239	871.587	2701.54	680
O00442	RNA 3'-terminal phosphate cyclase OS=Homo sapiens OX=9606 GN=RTCA PE=1 SV=1	4	1	83760.6	98236.3	115978	135088	66359.8	141643	1079.14	871.587	2701.54	680
Q6XE24	RNA-binding motif, single-stranded-interacting protein 3 OS=Homo sapiens OX=9606 GN=RBMS3 PE=1 SV=1	3	1	1167.16	122915	54641.3	88882.8	861.73	680	132594	26368.9	2701.54	680
Q15369	Elongin-C OS=Homo sapiens OX=9606 GN=ELOC PE=1 SV=1	9	1	420328	374767	221705	377947	349914	574839	564026	54163.1	2701.54	36448.1
P54578	Ubiquitin carboxyl-terminal hydrolase 14 OS=Homo sapiens OX=9606 GN=USP14 PE=1 SV=3	2	1	85328.5	52539.4	962.238	78569.9	70540	132603	94561	18037.5	2701.54	680
P67812	Signal peptidase complex catalytic subunit SEC11A OS=Homo sapiens OX=9606 GN=SEC11A PE=1 SV=1	7	1	53608.9	100621	85044.6	194579	35476.2	102960	30807.6	871.587	2701.54	17983.6
Q68CP9	AT-rich interactive domain-containing protein 2 OS=Homo sapiens OX=9606 GN=ARID2 PE=1 SV=2	2	1	1167.16	785.607	962.238	79840.9	144365	680	126447	871.587	2701.54	680
P23258	Tubulin gamma-1 chain OS=Homo sapiens OX=9606 GN=TUBG1 PE=1 SV=2	7	2	187607	101288	962.238	71003.4	56994.8	680	83423.6	19353.4	12306.5	680
Q5C9Z4	Nucleolar MIF4G domain-containing protein 1 OS=Homo sapiens OX=9606 GN=NOM1 PE=1 SV=1	2	1	1167.16	785.607	962.238	999.147	31460.7	43099.2	30923.5	871.587	2701.54	680
Q8WVK2	U4/U6.U5 small nuclear ribonucleoprotein 27 kDa protein OS=Homo sapiens OX=9606 GN=SNRNP27 PE=1 SV=1	7	1	62307.8	64440.7	962.238	999.147	861.73	455082	1079.14	33257.1	2701.54	680
Q9BV57	1,2-dihydroxy-3-keto-5-methylthiopentene dioxygenase OS=Homo sapiens OX=9606 GN=ADI1 PE=1 SV=1	16	3	242605	85531.3	962.238	35772.2	116269	173677	66509.5	871.587	11339.7	680
Q14919	Dr1-associated corepressor OS=Homo sapiens OX=9606 GN=DRAP1 PE=1 SV=3	5	1	1167.16	785.607	962.238	44738.5	861.73	69221.5	1079.14	871.587	2701.54	680
O43823	A-kinase anchor protein 8 OS=Homo sapiens OX=9606 GN=AKAP8 PE=1 SV=1	3	2	484286	497651	483946	417530	421780	223577	670801	25550.5	172980	680
O15047	Histone-lysine N-methyltransferase SETD1A OS=Homo sapiens OX=9606 GN=SETD1A PE=1 SV=3	1	1	1167.16	785.607	962.238	999.147	42417.2	55280.7	53285.2	871.587	2701.54	680
Q96J01	THO complex subunit 3 OS=Homo sapiens OX=9606 GN=THOC3 PE=1 SV=1	3	1	295034	201733	962.238	223667	226570	263956	238176	28869.7	2701.54	680
Q8NEB9	Phosphatidylinositol 3-kinase catalytic subunit type 3 OS=Homo sapiens OX=9606 GN=PIK3C3 PE=1 SV=1	1	1	39426.8	33040.3	962.238	999.147	38518.6	64205	44638.4	871.587	2701.54	680
Q9C019	Tripartite motif-containing protein 15 OS=Homo sapiens OX=9606 GN=TRIM15 PE=1 SV=1	2	1	1167.16	785.607	72145.8	71264.9	861.73	680	1079.14	871.587	2701.54	680
Q32MZ4	Leucine-rich repeat flightless-interacting protein 1 OS=Homo sapiens OX=9606 GN=LRRFIP1 PE=1 SV=2	2	1	82679.6	23017.5	57788.5	82273.9	861.73	67758.6	1079.14	871.587	2701.54	680
Q01826	DNA-binding protein SATB1 OS=Homo sapiens OX=9606 GN=SATB1 PE=1 SV=1	1	1	56652.4	81678.9	962.238	999.147	861.73	39861.6	1079.14	871.587	65391.7	680
P05161	Ubiquitin-like protein ISG15 OS=Homo sapiens OX=9606 GN=ISG15 PE=1 SV=5	8	1	103541	81502.3	232309	267264	21887.6	680	1079.14	871.587	2701.54	680
P48634	Protein PRRC2A OS=Homo sapiens OX=9606 GN=PRRC2A PE=1 SV=3	1	1	1167.16	785.607	962.238	6045.91	43021.3	68930.6	60601.8	871.587	47690.6	680
P61927	60S ribosomal protein L37 OS=Homo sapiens OX=9606 GN=RPL37 PE=1 SV=2	7	1	1.88418e+06	562582	453942	1.99708e+06	1.8923e+06	1.70691e+06	3.26748e+06	2.29512e+06	798414	1.89886e+06
Q9Y221	60S ribosome subunit biogenesis protein NIP7 homolog OS=Homo sapiens OX=9606 GN=NIP7 PE=1 SV=1	8	1	27444.6	785.607	73282.5	24101.8	33945.4	101495	59566.4	13894.3	9093.74	17149.5
P49755	Transmembrane emp24 domain-containing protein 10 OS=Homo sapiens OX=9606 GN=TMED10 PE=1 SV=2	5	1	138206	116225	145349	186944	57320.6	237303	56029.9	871.587	2701.54	680
Q13098	COP9 signalosome complex subunit 1 OS=Homo sapiens OX=9606 GN=GPS1 PE=1 SV=4	7	3	62670.1	785.607	15333.5	21100.7	47341.1	252578	58828.3	9021.51	23298.8	16868.9
Q9BYM8	RanBP-type and C3HC4-type zinc finger-containing protein 1 OS=Homo sapiens OX=9606 GN=RBCK1 PE=1 SV=2	2	1	1167.16	46816.7	92791.5	135724	40653	43602.2	69657.1	7597.72	16360.5	4280.96
Q9Y2Z0	Protein SGT1 homolog OS=Homo sapiens OX=9606 GN=SUGT1 PE=1 SV=3	5	2	157601	180145	127770	154413	203468	290848	199476	871.587	2701.54	680
Q13618	Cullin-3 OS=Homo sapiens OX=9606 GN=CUL3 PE=1 SV=2	2	1	96812.4	71752.3	962.238	77392.4	75492.2	94709.9	96718.5	871.587	2701.54	680
Q4G0J3	La-related protein 7 OS=Homo sapiens OX=9606 GN=LARP7 PE=1 SV=1	4	2	41611.4	58394.5	962.238	84368.6	117116	138348	1079.14	11957.7	2701.54	8291.66
P40925	Malate dehydrogenase, cytoplasmic OS=Homo sapiens OX=9606 GN=MDH1 PE=1 SV=4	10	2	473589	256404	102223	277243	58605	187006	1079.14	871.587	2701.54	680
P17655	Calpain-2 catalytic subunit OS=Homo sapiens OX=9606 GN=CAPN2 PE=1 SV=6	2	1	122360	73475.7	100079	184403	861.73	257857	1079.14	871.587	2701.54	33700.4
Q02383	Semenogelin-2 OS=Homo sapiens OX=9606 GN=SEMG2 PE=1 SV=1	4	1	45216.4	785.607	962.238	77389.8	861.73	48573.1	1079.14	35673.5	26008	22914.5
Q93062	RNA-binding protein with multiple splicing OS=Homo sapiens OX=9606 GN=RBPMS PE=1 SV=1	7	1	94646.3	78643.6	45175.2	80270.1	861.73	680	1079.14	871.587	2701.54	680
O43439	Protein CBFA2T2 OS=Homo sapiens OX=9606 GN=CBFA2T2 PE=1 SV=1	3	1	89844.1	163950	63925	104075	108602	68150	70589.5	871.587	2701.54	680
Q99996	A-kinase anchor protein 9 OS=Homo sapiens OX=9606 GN=AKAP9 PE=1 SV=4	0	1	1167.16	785.607	962.238	999.147	861.73	680	95104.4	871.587	2701.54	680
Q53H96	Pyrroline-5-carboxylate reductase 3 OS=Homo sapiens OX=9606 GN=PYCR3 PE=1 SV=3	4	1	200626	785.607	962.238	170622	861.73	299363	231574	871.587	2701.54	680
O43148	mRNA cap guanine-N7 methyltransferase OS=Homo sapiens OX=9606 GN=RNMT PE=1 SV=1	7	2	146661	54074.9	77254.7	72124	245005	445934	271339	18162	2701.54	18959.4
P46926	Glucosamine-6-phosphate isomerase 1 OS=Homo sapiens OX=9606 GN=GNPDA1 PE=1 SV=1	4	1	1167.16	63749.9	282586	333310	861.73	69256.4	1079.14	871.587	2701.54	680
Q9UBM7	7-dehydrocholesterol reductase OS=Homo sapiens OX=9606 GN=DHCR7 PE=1 SV=1	2	1	143146	785.607	187612	350209	138917	189765	136847	871.587	2701.54	680
Q9BXK1	Krueppel-like factor 16 OS=Homo sapiens OX=9606 GN=KLF16 PE=1 SV=1	10	1	47792.8	27193	35147.9	57145.2	87652.2	120615	85042.8	7398.07	2701.54	680
[truncated: 417 more rows]

## Sheet: GATA6 RIME- AsPC-1
Accession	Gene	Gene Symbol	Description	Aspc1_GATA6 Coverage	Aspc1_GATA6 Unique Peptides
P31946	1433B_HUMAN	YWHAB	14-3-3 protein beta/alpha (Protein 1054) (Protein kinase C inhibitor protein 1) (KCIP-1) [Cleaved into: 14-3-3 protein beta/alpha, N-terminally processed]	43.09 %	7
P62258	1433E_HUMAN	YWHAE	14-3-3 protein epsilon (14-3-3E)	38.04 %	6
Q04917	1433F_HUMAN	YWHAH	14-3-3 protein eta (Protein AS1)	24.39 %	3
P61981	1433G_HUMAN	YWHAG	14-3-3 protein gamma (Protein kinase C inhibitor protein 1) (KCIP-1) [Cleaved into: 14-3-3 protein gamma, N-terminally processed]	27.53 %	2
P31947	1433S_HUMAN	SFN	14-3-3 protein sigma (Epithelial cell marker protein 1) (Stratifin)	24.19 %	3
P27348	1433T_HUMAN	YWHAQ	14-3-3 protein theta (14-3-3 protein T-cell) (14-3-3 protein tau) (Protein HS1)	33.88 %	5
P01891	1A68_HUMAN	HLA-A	HLA class I histocompatibility antigen, A-68 alpha chain (Aw-68) (HLA class I histocompatibility antigen, A-28 alpha chain) (MHC class I antigen A*68)	10.41 %	2
P30153	2AAA_HUMAN	PPP2R1A	Serine/threonine-protein phosphatase 2A 65 kDa regulatory subunit A alpha isoform (Medium tumor antigen-associated 61 kDa protein) (PP2A subunit A isoform PR65-alpha) (PP2A subunit A isoform R1-alpha)	10.02 %	4
P63151	2ABA_HUMAN	PPP2R2A	Serine/threonine-protein phosphatase 2A 55 kDa regulatory subunit B alpha isoform (PP2A subunit B isoform B55-alpha) (PP2A subunit B isoform PR55-alpha) (PP2A subunit B isoform R2-alpha) (PP2A subunit B isoform alpha)	8.28 %	3
P29372	3MG_HUMAN	MPG	DNA-3-methyladenine glycosylase (EC 3.2.2.21) (3-alkyladenine DNA glycosylase) (3-methyladenine DNA glycosidase) (ADPG) (N-methylpurine-DNA glycosylase)	11.07 %	2
Q9NRA8	4ET_HUMAN	EIF4ENIF1	Eukaryotic translation initiation factor 4E transporter (4E-T) (eIF4E transporter) (Eukaryotic translation initiation factor 4E nuclear import factor 1)	1.12 %	1
Q9H0P0	5NT3A_HUMAN	NT5C3A	Cytosolic 5'-nucleotidase 3A (EC 3.1.3.5) (7-methylguanosine phosphate-specific 5'-nucleotidase) (7-methylguanosine nucleotidase) (EC 3.1.3.91) (Cytosolic 5'-nucleotidase 3) (Cytosolic 5'-nucleotidase III) (cN-III) (Pyrimidine 5'-nucleotidase 1) (P5'N-1) (P5N-1) (PN-I) (Uridine 5'-monophosphate hydrolase 1) (p36)	4.46 %	1
P21589	5NTD_HUMAN	NT5E	5'-nucleotidase (5'-NT) (EC 3.1.3.5) (Ecto-5'-nucleotidase) (CD antigen CD73)	4.18 %	1
P52209	6PGD_HUMAN	PGD	6-phosphogluconate dehydrogenase, decarboxylating (EC 1.1.1.44)	20.08 %	7
Q8IZ83	A16A1_HUMAN	ALDH16A1	Aldehyde dehydrogenase family 16 member A1	2.62 %	1
P22760	AAAD_HUMAN	AADAC	Arylacetamide deacetylase (EC 3.1.1.3)	6.77 %	1
Q9NRG9	AAAS_HUMAN	AAAS	Aladin (Adracalin)	17.95 %	6
Q13131	AAPK1_HUMAN	PRKAA1	5'-AMP-activated protein kinase catalytic subunit alpha-1 (AMPK subunit alpha-1) (EC 2.7.11.1) (Acetyl-CoA carboxylase kinase) (ACACA kinase) (EC 2.7.11.27) (Hydroxymethylglutaryl-CoA reductase kinase) (HMGCR kinase) (EC 2.7.11.31) (Tau-protein kinase PRKAA1) (EC 2.7.11.26)	4.83 %	2
Q9NY61	AATF_HUMAN	AATF	Protein AATF (Apoptosis-antagonizing transcription factor) (Rb-binding protein Che-1)	7.86 %	3
P31941	ABC3A_HUMAN	APOBEC3A	DNA dC->dU-editing enzyme APOBEC-3A (A3A) (EC 3.5.4.38) (Phorbolin-1)	8.54 %	1
P28288	ABCD3_HUMAN	ABCD3	ATP-binding cassette sub-family D member 3 (70 kDa peroxisomal membrane protein) (PMP70)	9.86 %	4
P61221	ABCE1_HUMAN	ABCE1	ATP-binding cassette sub-family E member 1 (2'-5'-oligoadenylate-binding protein) (HuHP68) (RNase L inhibitor) (Ribonuclease 4 inhibitor) (RNS4I)	3.34 %	1
Q9UNQ0	ABCG2_HUMAN	ABCG2	ATP-binding cassette sub-family G member 2 (Breast cancer resistance protein) (CDw338) (Mitoxantrone resistance-associated protein) (Placenta-specific ATP-binding cassette transporter) (Urate exporter) (CD antigen CD338)	1.53 %	1
Q8N2K0	ABD12_HUMAN	ABHD12	Monoacylglycerol lipase ABHD12 (EC 3.1.1.23) (2-arachidonoylglycerol hydrolase) (Abhydrolase domain-containing protein 12)	3.77 %	1
Q96IU4	ABHEB_HUMAN	ABHD14B	Protein ABHD14B (EC 3.-.-.-) (Alpha/beta hydrolase domain-containing protein 14B) (Abhydrolase domain-containing protein 14B) (CCG1-interacting factor B)	11.43 %	2
Q9ULW3	ABT1_HUMAN	ABT1	Activator of basal transcription 1 (hABT1) (Basal transcriptional activator)	4.04 %	1
P11310	ACADM_HUMAN	ACADM	Medium-chain specific acyl-CoA dehydrogenase, mitochondrial (MCAD) (EC 1.3.8.7)	7.36 %	1
Q9UKV3	ACINU_HUMAN	ACIN1	Apoptotic chromatin condensation inducer in the nucleus (Acinus)	5.67 %	6
O96019	ACL6A_HUMAN	ACTL6A	Actin-like protein 6A (53 kDa BRG1-associated factor A) (Actin-related protein Baf53a) (ArpNbeta) (BRG1-associated factor 53A) (BAF53A) (INO80 complex subunit K)	6.53 %	2
P53396	ACLY_HUMAN	ACLY	ATP-citrate synthase (EC 2.3.3.8) (ATP-citrate (pro-S-)-lyase) (ACL) (Citrate cleavage enzyme)	4.00 %	3
O95573	ACSL3_HUMAN	ACSL3	Long-chain-fatty-acid--CoA ligase 3 (EC 6.2.1.3) (Long-chain acyl-CoA synthetase 3) (LACS 3)	8.75 %	5
Q9ULC5	ACSL5_HUMAN	ACSL5	Long-chain-fatty-acid--CoA ligase 5 (EC 6.2.1.3) (Long-chain acyl-CoA synthetase 5) (LACS 5)	9.08 %	4
P12814	ACTN1_HUMAN	ACTN1	Alpha-actinin-1 (Alpha-actinin cytoskeletal isoform) (F-actin cross-linking protein) (Non-muscle alpha-actinin-1)	8.30 %	1
O43707	ACTN4_HUMAN	ACTN4	Alpha-actinin-4 (Non-muscle alpha-actinin 4)	39.85 %	18
P35611	ADDA_HUMAN	ADD1	Alpha-adducin (Erythrocyte adducin subunit alpha)	7.46 %	3
Q9UEY8	ADDG_HUMAN	ADD3	Gamma-adducin (Adducin-like protein 70)	9.35 %	4
P11766	ADHX_HUMAN	ADH5	Alcohol dehydrogenase class-3 (EC 1.1.1.1) (Alcohol dehydrogenase 5) (Alcohol dehydrogenase class chi chain) (Alcohol dehydrogenase class-III) (Glutathione-dependent formaldehyde dehydrogenase) (FALDH) (FDH) (GSH-FDH) (EC 1.1.1.-) (S-(hydroxymethyl)glutathione dehydrogenase) (EC 1.1.1.284)	6.42 %	1
Q9H2P0	ADNP_HUMAN	ADNP	Activity-dependent neuroprotector homeobox protein (Activity-dependent neuroprotective protein)	4.81 %	3
P05141	ADT2_HUMAN	SLC25A5	ADP/ATP translocase 2 (ADP,ATP carrier protein 2) (ADP,ATP carrier protein, fibroblast isoform) (Adenine nucleotide translocator 2) (ANT 2) (Solute carrier family 25 member 5) [Cleaved into: ADP/ATP translocase 2, N-terminally processed]	11.41 %	1
P12236	ADT3_HUMAN	SLC25A6	ADP/ATP translocase 3 (ADP,ATP carrier protein 3) (ADP,ATP carrier protein, isoform T2) (ANT 2) (Adenine nucleotide translocator 3) (ANT 3) (Solute carrier family 25 member 6) [Cleaved into: ADP/ATP translocase 3, N-terminally processed]	11.41 %	1
P55196	AFAD_HUMAN	AFDN	Afadin (ALL1-fused gene from chromosome 6 protein) (Protein AF-6) (Afadin adherens junction formation factor)	0.88 %	1
O95994	AGR2_HUMAN	AGR2	Anterior gradient protein 2 homolog (AG-2) (hAG-2) (HPC8) (Secreted cement gland protein XAG-2 homolog)	42.29 %	6
Q5TGY3	AHDC1_HUMAN	AHDC1	AT-hook DNA-binding motif-containing protein 1	0.75 %	1
Q8IVF2	AHNK2_HUMAN	AHNAK2	Protein AHNAK2	3.07 %	3
Q12904	AIMP1_HUMAN	AIMP1	Aminoacyl tRNA synthase complex-interacting multifunctional protein 1 (Multisynthase complex auxiliary component p43) [Cleaved into: Endothelial monocyte-activating polypeptide 2 (EMAP-2) (Endothelial monocyte-activating polypeptide II) (EMAP-II) (Small inducible cytokine subfamily E member 1)]	5.77 %	1
Q13155	AIMP2_HUMAN	AIMP2	Aminoacyl tRNA synthase complex-interacting multifunctional protein 2 (Multisynthase complex auxiliary component p38) (Protein JTV-1)	19.06 %	2
O00170	AIP_HUMAN	AIP	AH receptor-interacting protein (AIP) (Aryl-hydrocarbon receptor-interacting protein) (HBV X-associated protein 2) (XAP-2) (Immunophilin homolog ARA9)	8.79 %	2
Q04828	AK1C1_HUMAN	AKR1C1	Aldo-keto reductase family 1 member C1 (EC 1.1.1.-) (20-alpha-hydroxysteroid dehydrogenase) (20-alpha-HSD) (EC 1.1.1.149) (Chlordecone reductase homolog HAKRC) (Dihydrodiol dehydrogenase 1/2) (DD1/DD2) (High-affinity hepatic bile acid-binding protein) (HBAB) (Indanol dehydrogenase) (EC 1.1.1.112) (Trans-1,2-dihydrobenzene-1,2-diol dehydrogenase) (EC 1.3.1.20)	31.27 %	3
P42330	AK1C3_HUMAN	AKR1C3	Aldo-keto reductase family 1 member C3 (EC 1.-.-.-) (17-beta-hydroxysteroid dehydrogenase type 5) (17-beta-HSD 5) (3-alpha-HSD type II, brain) (3-alpha-hydroxysteroid dehydrogenase type 2) (3-alpha-HSD type 2) (EC 1.1.1.357) (Chlordecone reductase homolog HAKRb) (Dihydrodiol dehydrogenase 3) (DD-3) (DD3) (Dihydrodiol dehydrogenase type I) (HA1753) (Indanol dehydrogenase) (EC 1.1.1.112) (Prostagla…	37.15 %	4
O43823	AKAP8_HUMAN	AKAP8	A-kinase anchor protein 8 (AKAP-8) (A-kinase anchor protein 95 kDa) (AKAP 95)	16.91 %	7
P47895	AL1A3_HUMAN	ALDH1A3	Aldehyde dehydrogenase family 1 member A3 (EC 1.2.1.5) (Aldehyde dehydrogenase 6) (Retinaldehyde dehydrogenase 3) (RALDH-3) (RalDH3)	23.44 %	8
P30838	AL3A1_HUMAN	ALDH3A1	Aldehyde dehydrogenase, dimeric NADP-preferring (EC 1.2.1.5) (ALDHIII) (Aldehyde dehydrogenase 3) (Aldehyde dehydrogenase family 3 member A1)	4.64 %	1
P51648	AL3A2_HUMAN	ALDH3A2	Fatty aldehyde dehydrogenase (EC 1.2.1.3) (Aldehyde dehydrogenase 10) (Aldehyde dehydrogenase family 3 member A2) (Microsomal aldehyde dehydrogenase)	15.46 %	5
Q6P6C2	ALKB5_HUMAN	ALKBH5	RNA demethylase ALKBH5 (EC 1.14.11.53) (Alkylated DNA repair protein alkB homolog 5) (Alpha-ketoglutarate-dependent dioxygenase alkB homolog 5)	7.36 %	1
Q9Y2J4	AMOL2_HUMAN	AMOTL2	Angiomotin-like protein 2 (Leman coiled-coil protein) (LCCP)	1.16 %	1
Q9H4A4	AMPB_HUMAN	RNPEP	Aminopeptidase B (AP-B) (EC 3.4.11.6) (Arginine aminopeptidase) (Arginyl aminopeptidase)	3.08 %	1
Q92688	AN32B_HUMAN	ANP32B	Acidic leucine-rich nuclear phosphoprotein 32 family member B (Acidic protein rich in leucines) (Putative HLA-DR-associated protein I-2) (PHAPI2) (Silver-stainable protein SSP29)	4.38 %	1
O43423	AN32C_HUMAN	ANP32C	Acidic leucine-rich nuclear phosphoprotein 32 family member C (Phosphoprotein 32-related protein 1) (Tumorigenic protein pp32r1)	4.70 %	1
Q9BTT0	AN32E_HUMAN	ANP32E	Acidic leucine-rich nuclear phosphoprotein 32 family member E (LANP-like protein) (LANP-L)	12.31 %	2
Q12955	ANK3_HUMAN	ANK3	Ankyrin-3 (ANK-3) (Ankyrin-G)	0.48 %	1
Q9NQW6	ANLN_HUMAN	ANLN	Anillin	5.43 %	4
O15084	ANR28_HUMAN	ANKRD28	Serine/threonine-protein phosphatase 6 regulatory ankyrin repeat subunit A (PP6-ARS-A) (Serine/threonine-protein phosphatase 6 regulatory subunit ARS-A) (Ankyrin repeat domain-containing protein 28) (Phosphatase interactor targeting protein hnRNP K) (PITK)	1.23 %	1
P50995	ANX11_HUMAN	ANXA11	Annexin A11 (56 kDa autoantigen) (Annexin XI) (Annexin-11) (Calcyclin-associated annexin 50) (CAP-50)	19.80 %	7
P04083	ANXA1_HUMAN	ANXA1	Annexin A1 (Annexin I) (Annexin-1) (Calpactin II) (Calpactin-2) (Chromobindin-9) (Lipocortin I) (Phospholipase A2 inhibitory protein) (p35)	41.91 %	11
P12429	ANXA3_HUMAN	ANXA3	Annexin A3 (35-alpha calcimedin) (Annexin III) (Annexin-3) (Inositol 1,2-cyclic phosphate 2-phosphohydrolase) (Lipocortin III) (Placental anticoagulant protein III) (PAP-III)	31.89 %	10
P08758	ANXA5_HUMAN	ANXA5	Annexin A5 (Anchorin CII) (Annexin V) (Annexin-5) (Calphobindin I) (CBP-I) (Endonexin II) (Lipocortin V) (Placental anticoagulant protein 4) (PP4) (Placental anticoagulant protein I) (PAP-I) (Thromboplastin inhibitor) (Vascular anticoagulant-alpha) (VAC-alpha)	32.19 %	7
P20073	ANXA7_HUMAN	ANXA7	Annexin A7 (Annexin VII) (Annexin-7) (Synexin)	5.53 %	2
Q10567	AP1B1_HUMAN	AP1B1	AP-1 complex subunit beta-1 (Adaptor protein complex AP-1 subunit beta-1) (Adaptor-related protein complex 1 subunit beta-1) (Beta-1-adaptin) (Beta-adaptin 1) (Clathrin assembly protein complex 1 beta large chain) (Golgi adaptor HA1/AP1 adaptin beta subunit)	4.85 %	1
Q9BXS5	AP1M1_HUMAN	AP1M1	AP-1 complex subunit mu-1 (AP-mu chain family member mu1A) (Adaptor protein complex AP-1 subunit mu-1) (Adaptor-related protein complex 1 subunit mu-1) (Clathrin assembly protein complex 1 mu-1 medium chain 1) (Clathrin coat assembly protein AP47) (Clathrin coat-associated protein AP47) (Golgi adaptor HA1/AP1 adaptin mu-1 subunit) (Mu-adaptin 1) (Mu1A-adaptin)	3.31 %	1
O95782	AP2A1_HUMAN	AP2A1	AP-2 complex subunit alpha-1 (100 kDa coated vesicle protein A) (Adaptor protein complex AP-2 subunit alpha-1) (Adaptor-related protein complex 2 subunit alpha-1) (Alpha-adaptin A) (Alpha1-adaptin) (Clathrin assembly protein complex 2 alpha-A large chain) (Plasma membrane adaptor HA2/AP2 adaptin alpha A subunit)	7.27 %	4
P05549	AP2A_HUMAN	TFAP2A	Transcription factor AP-2-alpha (AP2-alpha) (AP-2 transcription factor) (Activating enhancer-binding protein 2-alpha) (Activator protein 2) (AP-2)	6.64 %	2
P63010	AP2B1_HUMAN	AP2B1	AP-2 complex subunit beta (AP105B) (Adaptor protein complex AP-2 subunit beta) (Adaptor-related protein complex 2 subunit beta) (Beta-2-adaptin) (Beta-adaptin) (Clathrin assembly protein complex 2 beta large chain) (Plasma membrane adaptor HA2/AP2 adaptin beta subunit)	4.91 %	1
Q96CW1	AP2M1_HUMAN	AP2M1	AP-2 complex subunit mu (AP-2 mu chain) (Adaptin-mu2) (Adaptor protein complex AP-2 subunit mu) (Adaptor-related protein complex 2 subunit mu) (Clathrin assembly protein complex 2 mu medium chain) (Clathrin coat assembly protein AP50) (Clathrin coat-associated protein AP50) (HA2 50 kDa subunit) (Plasma membrane adaptor AP-2 50 kDa protein)	7.36 %	3
O14617	AP3D1_HUMAN	AP3D1	AP-3 complex subunit delta-1 (AP-3 complex subunit delta) (Adaptor-related protein complex 3 subunit delta-1) (Delta-adaptin)	1.91 %	1
Q9UJX3	APC7_HUMAN	ANAPC7	Anaphase-promoting complex subunit 7 (APC7) (Cyclosome subunit 7)	2.50 %	1
P27695	APEX1_HUMAN	APEX1	DNA-(apurinic or apyrimidinic site) lyase (EC 3.1.-.-) (EC 4.2.99.18) (APEX nuclease) (APEN) (Apurinic-apyrimidinic endonuclease 1) (AP endonuclease 1) (APE-1) (REF-1) (Redox factor-1) [Cleaved into: DNA-(apurinic or apyrimidinic site) lyase, mitochondrial]	10.06 %	2
Q9BZZ5	API5_HUMAN	API5	Apoptosis inhibitor 5 (API-5) (Antiapoptosis clone 11 protein) (AAC-11) (Cell migration-inducing gene 8 protein) (Fibroblast growth factor 2-interacting factor) (FIF) (Protein XAGL)	21.56 %	10
Q06481	APLP2_HUMAN	APLP2	Amyloid-like protein 2 (APLP-2) (APPH) (Amyloid protein homolog) (CDEI box-binding protein) (CDEBP)	2.62 %	1
Q9HDC9	APMAP_HUMAN	APMAP	Adipocyte plasma membrane-associated protein (Protein BSCv)	8.17 %	1
P04114	APOB_HUMAN	APOB	Apolipoprotein B-100 (Apo B-100) [Cleaved into: Apolipoprotein B-48 (Apo B-48)]	0.85 %	3
P07741	APT_HUMAN	APRT	Adenine phosphoribosyltransferase (APRT) (EC 2.4.2.7)	7.22 %	1
O60306	AQR_HUMAN	AQR	RNA helicase aquarius (EC 3.6.4.13) (Intron-binding protein of 160 kDa) (IBP160)	1.14 %	1
Q66PJ3	AR6P4_HUMAN	ARL6IP4	ADP-ribosylation factor-like protein 6-interacting protein 4 (ARL-6-interacting protein 4) (Aip-4) (HSP-975) (HSVI-binding protein) (SR-15) (SRp25) (SR-25) (Splicing factor SRrp37)	3.56 %	2
Q8N6S5	AR6P6_HUMAN	ARL6IP6	ADP-ribosylation factor-like protein 6-interacting protein 6 (ARL-6-interacting protein 6) (Aip-6) (Phosphonoformate immuno-associated protein 1)	10.18 %	2
P35626	ARBK2_HUMAN	GRK3	Beta-adrenergic receptor kinase 2 (Beta-ARK-2) (EC 2.7.11.15) (G-protein-coupled receptor kinase 3)	1.31 %	1
P61204	ARF3_HUMAN	ARF3	ADP-ribosylation factor 3	43.65 %	4
P18085	ARF4_HUMAN	ARF4	ADP-ribosylation factor 4	37.22 %	4
P62330	ARF6_HUMAN	ARF6	ADP-ribosylation factor 6	12.00 %	2
Q8N6H7	ARFG2_HUMAN	ARFGAP2	ADP-ribosylation factor GTPase-activating protein 2 (ARF GAP 2) (GTPase-activating protein ZNF289) (Zinc finger protein 289)	1.92 %	1
Q92974	ARHG2_HUMAN	ARHGEF2	Rho guanine nucleotide exchange factor 2 (Guanine nucleotide exchange factor H1) (GEF-H1) (Microtubule-regulated Rho-GEF) (Proliferating cell nucleolar antigen p40)	2.13 %	1
O14497	ARI1A_HUMAN	ARID1A	AT-rich interactive domain-containing protein 1A (ARID domain-containing protein 1A) (B120) (BRG1-associated factor 250) (BAF250) (BRG1-associated factor 250a) (BAF250A) (Osa homolog 1) (hOSA1) (SWI-like protein) (SWI/SNF complex protein p270) (SWI/SNF-related, matrix-associated, actin-dependent regulator of chromatin subfamily F member 1) (hELD)	1.66 %	1
Q8NFD5	ARI1B_HUMAN	ARID1B	AT-rich interactive domain-containing protein 1B (ARID domain-containing protein 1B) (BRG1-associated factor 250b) (BAF250B) (BRG1-binding protein hELD/OSA1) (Osa homolog 2) (hOsa2) (p250R)	1.03 %	2
P04424	ARLY_HUMAN	ASL	Argininosuccinate lyase (ASAL) (EC 4.3.2.1) (Arginosuccinase)	7.54 %	2
Q86WX3	AROS_HUMAN	RPS19BP1	Active regulator of SIRT1 (40S ribosomal protein S19-binding protein 1) (RPS19-binding protein 1) (S19BP)	9.56 %	1
P61160	ARP2_HUMAN	ACTR2	Actin-related protein 2 (Actin-like protein 2)	10.41 %	3
O15144	ARPC2_HUMAN	ARPC2	Actin-related protein 2/3 complex subunit 2 (Arp2/3 complex 34 kDa subunit) (p34-ARC)	12.33 %	2
P59998	ARPC4_HUMAN	ARPC4	Actin-related protein 2/3 complex subunit 4 (Arp2/3 complex 20 kDa subunit) (p20-ARC)	6.55 %	1
O15511	ARPC5_HUMAN	ARPC5	Actin-related protein 2/3 complex subunit 5 (Arp2/3 complex 16 kDa subunit) (p16-ARC)	7.95 %	1
P49407	ARRB1_HUMAN	ARRB1	Beta-arrestin-1 (Arrestin beta-1) (Non-visual arrestin-2)	5.74 %	1
Q9HBK9	AS3MT_HUMAN	AS3MT	Arsenite methyltransferase (EC 2.1.1.137) (Methylarsonite methyltransferase) (S-adenosyl-L-methionine:arsenic(III) methyltransferase)	6.93 %	1
Q9ULZ3	ASC_HUMAN	PYCARD	Apoptosis-associated speck-like protein containing a CARD (hASC) (Caspase recruitment domain-containing protein 5) (PYD and CARD domain-containing protein) (Target of methylation-induced silencing 1)	21.54 %	3
O43681	ASNA_HUMAN	ASNA1	ATPase ASNA1 (EC 3.6.-.-) (Arsenical pump-driving ATPase) (Arsenite-stimulated ATPase) (Transmembrane domain recognition complex 40 kDa ATPase subunit) (hARSA-I) (hASNA-I)	2.87 %	1
Q12797	ASPH_HUMAN	ASPH	Aspartyl/asparaginyl beta-hydroxylase (EC 1.14.11.16) (Aspartate beta-hydroxylase) (ASP beta-hydroxylase) (Peptide-aspartate beta-dioxygenase)	21.11 %	10
Q9HD20	AT131_HUMAN	ATP13A1	Manganese-transporting ATPase 13A1 (EC 3.6.3.-)	1.00 %	1
P05023	AT1A1_HUMAN	ATP1A1	Sodium/potassium-transporting ATPase subunit alpha-1 (Na(+)/K(+) ATPase alpha-1 subunit) (EC 7.2.2.13) (Sodium pump subunit alpha-1)	0.98 %	1
P16615	AT2A2_HUMAN	ATP2A2	Sarcoplasmic/endoplasmic reticulum calcium ATPase 2 (SERCA2) (SR Ca(2+)-ATPase 2) (EC 7.2.2.10) (Calcium pump 2) (Calcium-transporting ATPase sarcoplasmic reticulum type, slow twitch skeletal muscle isoform) (Endoplasmic reticulum class 1/2 Ca(2+) ATPase)	15.83 %	11
Q6PL18	ATAD2_HUMAN	ATAD2	ATPase family AAA domain-containing protein 2 (EC 3.6.1.3) (AAA nuclear coregulator cancer-associated protein) (ANCCA)	1.29 %	1
P54259	ATN1_HUMAN	ATN1	Atrophin-1 (Dentatorubral-pallidoluysian atrophy protein)	6.55 %	4
P25705	ATPA_HUMAN	ATP5F1A	ATP synthase subunit alpha, mitochondrial (ATP synthase F1 subunit alpha)	26.58 %	10
P06576	ATPB_HUMAN	ATP5F1B	ATP synthase subunit beta, mitochondrial (EC 7.1.2.2) (ATP synthase F1 subunit beta)	26.47 %	8
P36542	ATPG_HUMAN	ATP5F1C	ATP synthase subunit gamma, mitochondrial (ATP synthase F1 subunit gamma) (F-ATPase gamma subunit)	8.39 %	2
P56134	ATPK_HUMAN	ATP5MF	ATP synthase subunit f, mitochondrial (ATP synthase membrane subunit f)	11.70 %	1
P46100	ATRX_HUMAN	ATRX	Transcriptional regulator ATRX (EC 3.6.4.12) (ATP-dependent helicase ATRX) (X-linked helicase II) (X-linked nuclear protein) (XNP) (Znf-HX)	0.80 %	1
O75173	ATS4_HUMAN	ADAMTS4	A disintegrin and metalloproteinase with thrombospondin motifs 4 (ADAM-TS 4) (ADAM-TS4) (ADAMTS-4) (EC 3.4.24.82) (ADMP-1) (Aggrecanase-1)	0.96 %	1
Q8WWM7	ATX2L_HUMAN	ATXN2L	Ataxin-2-like protein (Ataxin-2 domain protein) (Ataxin-2-related protein)	2.98 %	2
Q99700	ATX2_HUMAN	ATXN2	Ataxin-2 (Spinocerebellar ataxia type 2 protein) (Trinucleotide repeat-containing gene 13 protein)	1.22 %	1
Q9NQS1	AVEN_HUMAN	AVEN	Cell death regulator Aven	6.08 %	1
O14867	BACH1_HUMAN	BACH1	Transcription regulator protein BACH1 (BTB and CNC homolog 1) (HA2303)	1.77 %	1
O00154	BACH_HUMAN	ACOT7	Cytosolic acyl coenzyme A thioester hydrolase (EC 3.1.2.2) (Acyl-CoA thioesterase 7) (Brain acyl-CoA hydrolase) (BACH) (CTE-IIa) (CTE-II) (Long chain acyl-CoA thioester hydrolase)	3.16 %	1
O75531	BAF_HUMAN	BANF1	Barrier-to-autointegration factor (Breakpoint cluster region protein 1) [Cleaved into: Barrier-to-autointegration factor, N-terminally processed]	44.94 %	3
O95816	BAG2_HUMAN	BAG2	BAG family molecular chaperone regulator 2 (BAG-2) (Bcl-2-associated athanogene 2)	5.21 %	1
Q9UL15	BAG5_HUMAN	BAG5	BAG family molecular chaperone regulator 5 (BAG-5) (Bcl-2-associated athanogene 5)	6.04 %	2
Q9UQB8	BAIP2_HUMAN	BAIAP2	Brain-specific angiogenesis inhibitor 1-associated protein 2 (BAI-associated protein 2) (BAI1-associated protein 2) (Protein BAP2) (Fas ligand-associated factor 3) (FLAF3) (Insulin receptor substrate p53/p58) (IRS-58) (IRSp53/58) (Insulin receptor substrate protein of 53 kDa) (IRSp53) (Insulin receptor substrate p53)	7.25 %	2
P51572	BAP31_HUMAN	BCAP31	B-cell receptor-associated protein 31 (BCR-associated protein 31) (Bap31) (6C6-AG tumor-associated antigen) (Protein CDM) (p28)	3.66 %	1
Q9UIG0	BAZ1B_HUMAN	BAZ1B	Tyrosine-protein kinase BAZ1B (EC 2.7.10.2) (Bromodomain adjacent to zinc finger domain protein 1B) (Williams syndrome transcription factor) (Williams-Beuren syndrome chromosomal region 10 protein) (Williams-Beuren syndrome chromosomal region 9 protein) (hWALp2)	1.82 %	2
Q8TAM1	BBS10_HUMAN	BBS10	Bardet-Biedl syndrome 10 protein	4.98 %	1
Q9P287	BCCIP_HUMAN	BCCIP	BRCA2 and CDKN1A-interacting protein (P21- and CDK-associated protein 1) (Protein TOK-1)	9.87 %	2
Q86UU0	BCL9L_HUMAN	BCL9L	B-cell CLL/lymphoma 9-like protein (B-cell lymphoma 9-like protein) (BCL9-like protein) (Protein BCL9-2)	1.87 %	2
Q9NYF8	BCLF1_HUMAN	BCLAF1	Bcl-2-associated transcription factor 1 (Btf) (BCLAF1 and THRAP3 family member 1)	8.80 %	6
Q8NFC6	BD1L1_HUMAN	BOD1L1	Biorientation of chromosomes in cell division protein 1-like 1	0.39 %	1
Q5T5X7	BEND3_HUMAN	BEND3	BEN domain-containing protein 3	1.45 %	1
O15155	BET1_HUMAN	BET1	BET1 homolog (hBET1) (Golgi vesicular membrane-trafficking protein p18)	15.25 %	1
O14503	BHE40_HUMAN	BHLHE40	Class E basic helix-loop-helix protein 40 (bHLHe40) (Class B basic helix-loop-helix protein 2) (bHLHb2) (Differentially expressed in chondrocytes protein 1) (DEC1) (Enhancer-of-split and hairy-related protein 2) (SHARP-2) (Stimulated by retinoic acid gene 13 protein)	3.88 %	1
C9JSJ3	BHMG1_HUMAN	BHMG1	Basic helix-loop-helix and HMG box domain-containing protein 1	1.57 %	1
P53004	BIEA_HUMAN	BLVRA	Biliverdin reductase A (BVR A) (EC 1.3.1.24) (Biliverdin-IX alpha-reductase)	8.11 %	2
Q9UL45	BL1S6_HUMAN	BLOC1S6	Biogenesis of lysosome-related organelles complex 1 subunit 6 (BLOC-1 subunit 6) (Pallid protein homolog) (Pallidin) (Syntaxin 13-interacting protein)	11.05 %	1
Q14692	BMS1_HUMAN	BMS1	Ribosome biogenesis protein BMS1 homolog (Ribosome assembly protein BMS1 homolog)	7.33 %	6
Q9H3K6	BOLA2_HUMAN	BOLA2	BolA-like protein 2	18.60 %	1
Q14137	BOP1_HUMAN	BOP1	Ribosome biogenesis protein BOP1 (Block of proliferation 1 protein)	15.55 %	6
O95861	BPNT1_HUMAN	BPNT1	3'(2'),5'-bisphosphate nucleotidase 1 (EC 3.1.3.7) (Bisphosphate 3'-nucleotidase 1) (PAP-inositol 1,4-phosphatase) (PIP)	3.57 %	1
Q6PJG6	BRAT1_HUMAN	BRAT1	BRCA1-associated ATM activator 1 (BRCA1-associated protein required for ATM activation protein 1)	2.80 %	1
Q15059	BRD3_HUMAN	BRD3	Bromodomain-containing protein 3 (RING3-like protein)	1.24 %	1
Q5VTR2	BRE1A_HUMAN	RNF20	E3 ubiquitin-protein ligase BRE1A (BRE1-A) (hBRE1) (EC 2.3.2.27) (RING finger protein 20) (RING-type E3 ubiquitin transferase BRE1A)	5.54 %	3
Q9NXR7	BABA2_HUMAN	BABAM2	BRISC and BRCA1-A complex member 2 (BRCA1-A complex subunit BRE) (BRCA1/BRCA2-containing complex subunit 45) (Brain and reproductive organ-expressed protein)	3.66 %	1
Q5VW32	BROX_HUMAN	BROX	BRO1 domain-containing protein BROX (BRO1 domain- and CAAX motif-containing protein)	13.63 %	3
Q8TDN6	BRX1_HUMAN	BRIX1	Ribosome biogenesis protein BRX1 homolog (Brix domain-containing protein 2)	10.48 %	3
P20290	BTF3_HUMAN	BTF3	Transcription factor BTF3 (Nascent polypeptide-associated complex subunit beta) (NAC-beta) (RNA polymerase B transcription factor 3)	38.35 %	3
O43684	BUB3_HUMAN	BUB3	Mitotic checkpoint protein BUB3	28.66 %	7
Q9BRD0	BUD13_HUMAN	BUD13	BUD13 homolog	1.62 %	1
Q13895	BYST_HUMAN	BYSL	Bystin	2.06 %	1
Q9Y6E2	BZW2_HUMAN	BZW2	Basic leucine zipper and W2 domain-containing protein 2	4.53 %	1
Q69YN2	C19L1_HUMAN	CWF19L1	CWF19-like protein 1 (C19L1)	8.92 %	4
P11586	C1TC_HUMAN	MTHFD1	C-1-tetrahydrofolate synthase, cytoplasmic (C1-THF synthase) [Cleaved into: C-1-tetrahydrofolate synthase, cytoplasmic, N-terminally processed] [Includes: Methylenetetrahydrofolate dehydrogenase (EC 1.5.1.5); Methenyltetrahydrofolate cyclohydrolase (EC 3.5.4.9); Formyltetrahydrofolate synthetase (EC 6.3.4.3)]	6.42 %	5
Q9NWV4	CZIB_HUMAN	CZIB	CXXC motif containing zinc binding protein (UPF0587 protein C1orf123)	10.63 %	1
Q12864	CAD17_HUMAN	CDH17	Cadherin-17 (Intestinal peptide-associated transporter HPT-1) (Liver-intestine cadherin) (LI-cadherin)	3.13 %	1
P22676	CALB2_HUMAN	CALB2	Calretinin (CR) (29 kDa calbindin)	4.06 %	1
Q9NZT1	CALL5_HUMAN	CALML5	Calmodulin-like protein 5 (Calmodulin-like skin protein)	15.75 %	1
P0DP25	CALM3_HUMAN	CALM3	Calmodulin-3	61.74 %	4
P27797	CALR_HUMAN	CALR	Calreticulin (CRP55) (Calregulin) (Endoplasmic reticulum resident protein 60) (ERp60) (HACBP) (grp60)	18.94 %	4
P27824	CALX_HUMAN	CANX	Calnexin (IP90) (Major histocompatibility complex class I antigen-binding protein p88) (p90)	11.32 %	6
O75808	CAN15_HUMAN	CAPN15	Calpain-15 (EC 3.4.22.-) (Small optic lobes homolog)	1.93 %	1
P07384	CAN1_HUMAN	CAPN1	Calpain-1 catalytic subunit (EC 3.4.22.52) (Calcium-activated neutral proteinase 1) (CANP 1) (Calpain mu-type) (Calpain-1 large subunit) (Cell proliferation-inducing gene 30 protein) (Micromolar-calpain) (muCANP)	19.61 %	10
P17655	CAN2_HUMAN	CAPN2	Calpain-2 catalytic subunit (EC 3.4.22.53) (Calcium-activated neutral proteinase 2) (CANP 2) (Calpain M-type) (Calpain large polypeptide L2) (Calpain-2 large subunit) (Millimolar-calpain) (M-calpain)	8.00 %	3
Q86VP6	CAND1_HUMAN	CAND1	Cullin-associated NEDD8-dissociated protein 1 (Cullin-associated and neddylation-dissociated protein 1) (TBP-interacting protein of 120 kDa A) (TBP-interacting protein 120A) (p120 CAND1)	4.72 %	4
Q01518	CAP1_HUMAN	CAP1	Adenylyl cyclase-associated protein 1 (CAP 1)	25.47 %	8
P40121	CAPG_HUMAN	CAPG	Macrophage-capping protein (Actin regulatory protein CAP-G)	33.91 %	8
Q14444	CAPR1_HUMAN	CAPRIN1	Caprin-1 (Cell cycle-associated protein 1) (Cytoplasmic activation- and proliferation-associated protein 1) (GPI-anchored membrane protein 1) (GPI-anchored protein p137) (GPI-p137) (p137GPI) (Membrane component chromosome 11 surface marker 1) (RNA granule protein 105)	7.90 %	4
P47756	CAPZB_HUMAN	CAPZB	F-actin-capping protein subunit beta (CapZ beta)	20.94 %	4
Q9NXV6	CARF_HUMAN	CDKN2AIP	CDKN2A-interacting protein (Collaborator of ARF)	4.48 %	2
Q86X55	CARM1_HUMAN	CARM1	Histone-arginine methyltransferase CARM1 (EC 2.1.1.319) (Coactivator-associated arginine methyltransferase 1) (Protein arginine N-methyltransferase 4)	5.26 %	2
Q8WUQ7	CATIN_HUMAN	CACTIN	Cactin (Renal carcinoma antigen NY-REN-24)	1.98 %	1
P52907	CAZA1_HUMAN	CAPZA1	F-actin-capping protein subunit alpha-1 (CapZ alpha-1)	24.13 %	3
P47755	CAZA2_HUMAN	CAPZA2	F-actin-capping protein subunit alpha-2 (CapZ alpha-2)	24.13 %	3
Q92793	CBP_HUMAN	CREBBP	CREB-binding protein (EC 2.3.1.48)	2.01 %	1
P16152	CBR1_HUMAN	CBR1	Carbonyl reductase [NADPH] 1 (EC 1.1.1.184) (15-hydroxyprostaglandin dehydrogenase [NADP(+)]) (EC 1.1.1.197) (NADPH-dependent carbonyl reductase 1) (Prostaglandin 9-ketoreductase) (Prostaglandin-E(2) 9-reductase) (EC 1.1.1.189) (Short chain dehydrogenase/reductase family 21C member 1)	21.30 %	5
Q13185	CBX3_HUMAN	CBX3	Chromobox protein homolog 3 (HECH) (Heterochromatin protein 1 homolog gamma) (HP1 gamma) (Modifier 2 protein)	24.59 %	5
P45973	CBX5_HUMAN	CBX5	Chromobox protein homolog 5 (Antigen p25) (Heterochromatin protein 1 homolog alpha) (HP1 alpha)	10.99 %	2
Q5JPI3	CC038_HUMAN	C3orf38	Uncharacterized protein C3orf38	5.78 %	1
Q6PK04	CC137_HUMAN	CCDC137	Coiled-coil domain-containing protein 137	6.23 %	1
Q8IX12	CCAR1_HUMAN	CCAR1	Cell division cycle and apoptosis regulator protein 1 (Cell cycle and apoptosis regulatory protein 1) (CARP-1) (Death inducer with SAP domain)	4.35 %	4
Q8N163	CCAR2_HUMAN	CCAR2	Cell cycle and apoptosis regulator protein 2 (Cell division cycle and apoptosis regulator protein 2) (DBIRD complex subunit KIAA1967) (Deleted in breast cancer gene 1 protein) (DBC-1) (DBC.1) (NET35) (p30 DBC)	26.98 %	16
Q96A33	CCD47_HUMAN	CCDC47	Coiled-coil domain-containing protein 47	3.52 %	1
Q9H6F5	CCD86_HUMAN	CCDC86	Coiled-coil domain-containing protein 86 (Cytokine-induced protein with coiled-coil domain)	8.61 %	2
Q16204	CCDC6_HUMAN	CCDC6	Coiled-coil domain-containing protein 6 (Papillary thyroid carcinoma-encoded protein) (Protein H4)	13.08 %	5
Q9BSQ5	CCM2_HUMAN	CCM2	Cerebral cavernous malformations 2 protein (Malcavernin)	5.18 %	1
O75909	CCNK_HUMAN	CCNK	Cyclin-K	1.38 %	1
Q9UK58	CCNL1_HUMAN	CCNL1	Cyclin-L1 (Cyclin-L)	2.85 %	1
O60563	CCNT1_HUMAN	CCNT1	Cyclin-T1 (CycT1) (Cyclin-T)	3.58 %	1
Q9UQ88	CD11A_HUMAN	CDK11A	Cyclin-dependent kinase 11A (EC 2.7.11.22) (Cell division cycle 2-like protein kinase 2) (Cell division protein kinase 11A) (Galactosyltransferase-associated protein kinase p58/GTA) (PITSLRE serine/threonine-protein kinase CDC2L2)	1.92 %	1
Q9Y5K6	CD2AP_HUMAN	CD2AP	CD2-associated protein (Adapter protein CMS) (Cas ligand with multiple SH3 domains)	2.50 %	1
O95400	CD2B2_HUMAN	CD2BP2	CD2 antigen cytoplasmic tail-binding protein 2 (CD2 cytoplasmic domain-binding protein 2) (CD2 tail-binding protein 2) (U5 snRNP 52K protein) (U5-52K)	17.60 %	4
Q16543	CDC37_HUMAN	CDC37	Hsp90 co-chaperone Cdc37 (Hsp90 chaperone protein kinase-targeting subunit) (p50Cdc37) [Cleaved into: Hsp90 co-chaperone Cdc37, N-terminally processed]	11.38 %	2
P60953	CDC42_HUMAN	CDC42	Cell division control protein 42 homolog (G25K GTP-binding protein)	19.90 %	2
Q99459	CDC5L_HUMAN	CDC5L	Cell division cycle 5-like protein (Cdc5-like protein) (Pombe cdc5-related protein)	33.67 %	15
Q6P1J9	CDC73_HUMAN	CDC73	Parafibromin (Cell division cycle protein 73 homolog) (Hyperparathyroidism 2 protein)	10.92 %	5
O14735	CDIPT_HUMAN	CDIPT	CDP-diacylglycerol--inositol 3-phosphatidyltransferase (EC 2.7.8.11) (Phosphatidylinositol synthase) (PI synthase) (PtdIns synthase)	5.16 %	1
Q14004	CDK13_HUMAN	CDK13	Cyclin-dependent kinase 13 (EC 2.7.11.22) (EC 2.7.11.23) (CDC2-related protein kinase 5) (Cell division cycle 2-like protein kinase 5) (Cell division protein kinase 13) (hCDK13) (Cholinesterase-related cell division controller)	2.05 %	1
P06493	CDK1_HUMAN	CDK1	Cyclin-dependent kinase 1 (CDK1) (EC 2.7.11.22) (EC 2.7.11.23) (Cell division control protein 2 homolog) (Cell division protein kinase 1) (p34 protein kinase)	32.32 %	6
Q9UKY7	CDV3_HUMAN	CDV3	Protein CDV3 homolog	8.91 %	1
Q8N8E3	CE112_HUMAN	CEP112	Centrosomal protein of 112 kDa (Cep112) (Coiled-coil domain-containing protein 46)	0.94 %	1
P17676	CEBPB_HUMAN	CEBPB	CCAAT/enhancer-binding protein beta (C/EBP beta) (Liver activator protein) (LAP) (Liver-enriched inhibitory protein) (LIP) (Nuclear factor NF-IL6) (Transcription factor 5) (TCF-5)	2.90 %	1
Q03701	CEBPZ_HUMAN	CEBPZ	CCAAT/enhancer-binding protein zeta (CCAAT-box-binding transcription factor) (CBF) (CCAAT-binding factor)	6.93 %	5
Q92879	CELF1_HUMAN	CELF1	CUGBP Elav-like family member 1 (CELF-1) (50 kDa nuclear polyadenylated RNA-binding protein) (Bruno-like protein 2) (CUG triplet repeat RNA-binding protein 1) (CUG-BP1) (CUG-BP- and ETR-3-like factor 1) (Deadenylation factor CUG-BP) (Embryo deadenylation element-binding protein homolog) (EDEN-BP homolog) (RNA-binding protein BRUNOL-2)	3.29 %	1
Q9NYQ7	CELR3_HUMAN	CELSR3	Cadherin EGF LAG seven-pass G-type receptor 3 (Cadherin family member 11) (Epidermal growth factor-like protein 1) (EGF-like protein 1) (Flamingo homolog 1) (hFmi1) (Multiple epidermal growth factor-like domains protein 2) (Multiple EGF-like domains protein 2)	0.85 %	1
Q53EZ4	CEP55_HUMAN	CEP55	Centrosomal protein of 55 kDa (Cep55) (Up-regulated in colon cancer 6)	3.66 %	1
Q96G23	CERS2_HUMAN	CERS2	Ceramide synthase 2 (CerS2) (LAG1 longevity assurance homolog 2) (SP260) (Tumor metastasis-suppressor gene 1 protein)	2.37 %	1
P41208	CETN2_HUMAN	CETN2	Centrin-2 (Caltractin isoform 1)	9.88 %	1
Q9Y6A4	CFA20_HUMAN	CFAP20	Cilia- and flagella-associated protein 20 (Basal body up-regulated protein 22) (Transcription factor IIB)	8.81 %	1
P10809	CH60_HUMAN	HSPD1	60 kDa heat shock protein, mitochondrial (EC 3.6.4.9) (60 kDa chaperonin) (Chaperonin 60) (CPN60) (Heat shock protein 60) (HSP-60) (Hsp60) (HuCHA60) (Mitochondrial matrix protein P1) (P60 lymphocyte protein)	16.75 %	7
Q5T1J5	CHCH9_HUMAN	CHCHD2P9	Putative coiled-coil-helix-coiled-coil-helix domain-containing protein CHCHD2P9, mitochondrial (Coiled-coil-helix-coiled-coil-helix domain-containing 2 pseudogene 9)	18.54 %	1
O14646	CHD1_HUMAN	CHD1	Chromodomain-helicase-DNA-binding protein 1 (CHD-1) (EC 3.6.4.12) (ATP-dependent helicase CHD1)	5.09 %	4
Q14839	CHD4_HUMAN	CHD4	Chromodomain-helicase-DNA-binding protein 4 (CHD-4) (EC 3.6.4.12) (ATP-dependent helicase CHD4) (Mi-2 autoantigen 218 kDa protein) (Mi2-beta)	7.48 %	11
Q9HCK8	CHD8_HUMAN	CHD8	Chromodomain-helicase-DNA-binding protein 8 (CHD-8) (EC 3.6.4.12) (ATP-dependent helicase CHD8) (Helicase with SNF2 domain 1)	0.50 %	1
Q8IWX8	CHERP_HUMAN	CHERP	Calcium homeostasis endoplasmic reticulum protein (ERPROT 213-21) (SR-related CTD-associated factor 6)	10.15 %	5
O96017	CHK2_HUMAN	CHEK2	Serine/threonine-protein kinase Chk2 (EC 2.7.11.1) (CHK2 checkpoint homolog) (Cds1 homolog) (Hucds1) (hCds1) (Checkpoint kinase 2)	4.42 %	1
Q9UQN3	CHM2B_HUMAN	CHMP2B	Charged multivesicular body protein 2b (CHMP2.5) (Chromatin-modifying protein 2b) (CHMP2b) (Vacuolar protein sorting-associated protein 2-2) (Vps2-2) (hVps2-2)	12.68 %	2
Q9H444	CHM4B_HUMAN	CHMP4B	Charged multivesicular body protein 4b (Chromatin-modifying protein 4b) (CHMP4b) (SNF7 homolog associated with Alix 1) (SNF7-2) (hSnf7-2) (Vacuolar protein sorting-associated protein 32-2) (Vps32-2) (hVps32-2)	4.91 %	1
Q9Y3E7	CHMP3_HUMAN	CHMP3	Charged multivesicular body protein 3 (Chromatin-modifying protein 3) (Neuroendocrine differentiation factor) (Vacuolar protein sorting-associated protein 24) (hVps24)	5.41 %	1
Q9NZZ3	CHMP5_HUMAN	CHMP5	Charged multivesicular body protein 5 (Chromatin-modifying protein 5) (SNF7 domain-containing protein 2) (Vacuolar protein sorting-associated protein 60) (Vps60) (hVps60)	8.22 %	1
Q9Y2V2	CHSP1_HUMAN	CARHSP1	Calcium-regulated heat-stable protein 1 (Calcium-regulated heat-stable protein of 24 kDa) (CRHSP-24)	10.88 %	1
Q9Y3Y2	CHTOP_HUMAN	CHTOP	Chromatin target of PRMT1 protein (Friend of PRMT1 protein) (Small arginine- and glycine-rich protein) (SRAG)	25.81 %	5
Q5T280	CI114_HUMAN	SPOUT1	Putative methyltransferase C9orf114 (EC 2.1.1.-) (Centromere protein 32) (CENP-32) (Kinetochore-associated protein) (SPOUT domain-containing methyltransferase 1)	2.39 %	1
Q5JU67	CF157_HUMAN	CFAP157	Cilia- and flagella-associated protein 157	2.50 %	1
Q9BUH6	PAXX_HUMAN	PAXX	Protein PAXX (Paralog of XRCC4 and XLF) (XRCC4-like small protein)	5.88 %	1
Q9P2M7	CING_HUMAN	CGN	Cingulin	15.62 %	10
Q969X6	UTP4_HUMAN	UTP4	U3 small nucleolar RNA-associated protein 4 homolog (Cirhin) (UTP4 small subunit processome component)	7.00 %	3
Q14011	CIRBP_HUMAN	CIRBP	Cold-inducible RNA-binding protein (A18 hnRNP) (Glycine-rich RNA-binding protein CIRP)	38.37 %	4
Q07065	CKAP4_HUMAN	CKAP4	Cytoskeleton-associated protein 4 (63-kDa cytoskeleton-linking membrane protein) (Climp-63) (p63)	2.99 %	1
Q14008	CKAP5_HUMAN	CKAP5	Cytoskeleton-associated protein 5 (Colonic and hepatic tumor overexpressed gene protein) (Ch-TOG)	1.08 %	2
P51800	CLCKA_HUMAN	CLCNKA	Chloride channel protein ClC-Ka (Chloride channel Ka) (ClC-K1)	1.46 %	1
Q00610	CLH1_HUMAN	CLTC	Clathrin heavy chain 1 (Clathrin heavy chain on chromosome 17) (CLH-17)	29.85 %	34
O00299	CLIC1_HUMAN	CLIC1	Chloride intracellular channel protein 1 (Chloride channel ABP) (Nuclear chloride ion channel 27) (NCC27) (Regulatory nuclear chloride ion channel protein) (hRNCC)	29.05 %	5
Q9UDT6	CLIP2_HUMAN	CLIP2	CAP-Gly domain-containing linker protein 2 (Cytoplasmic linker protein 115) (CLIP-115) (Cytoplasmic linker protein 2) (Williams-Beuren syndrome chromosomal region 3 protein) (Williams-Beuren syndrome chromosomal region 4 protein)	1.24 %	1
P49760	CLK2_HUMAN	CLK2	Dual specificity protein kinase CLK2 (EC 2.7.12.1) (CDC-like kinase 2)	5.61 %	2
Q96DG6	CMBL_HUMAN	CMBL	Carboxymethylenebutenolidase homolog (EC 3.1.-.-)	17.14 %	2
Q9UJS0	CMC2_HUMAN	SLC25A13	Calcium-binding mitochondrial carrier protein Aralar2 (Citrin) (Mitochondrial aspartate glutamate carrier 2) (Solute carrier family 25 member 13)	8.30 %	4
Q9Y224	RTRAF_HUMAN	RTRAF	RNA transcription, translation and transport factor protein (CLE7 homolog) (CLE) (hCLE)	31.15 %	5
Q96KP4	CNDP2_HUMAN	CNDP2	Cytosolic non-specific dipeptidase (EC 3.4.13.18) (CNDP dipeptidase 2) (Carnosine dipeptidase II) (Epididymis secretory protein Li 13) (Glutamate carboxypeptidase-like protein 1) (Peptidase A)	5.89 %	2
O95476	CNEP1_HUMAN	CTDNEP1	CTD nuclear envelope phosphatase 1 (EC 3.1.3.16) (Serine/threonine-protein phosphatase dullard)	9.43 %	1
Q99439	CNN2_HUMAN	CNN2	Calponin-2 (Calponin H2, smooth muscle) (Neutral calponin)	10.68 %	2
A5YKK6	CNOT1_HUMAN	CNOT1	CCR4-NOT transcription complex subunit 1 (CCR4-associated factor 1) (Negative regulator of transcription subunit 1 homolog) (NOT1H) (hNOT1)	1.30 %	3
P23528	COF1_HUMAN	CFL1	Cofilin-1 (18 kDa phosphoprotein) (p18) (Cofilin, non-muscle isoform)	42.17 %	4
P38432	COIL_HUMAN	COIL	Coilin (p80-coilin)	9.90 %	4
P21964	COMT_HUMAN	COMT	Catechol O-methyltransferase (EC 2.1.1.6)	5.90 %	1
P53621	COPA_HUMAN	COPA	Coatomer subunit alpha (Alpha-coat protein) (Alpha-COP) (HEP-COP) (HEPCOP) [Cleaved into: Xenin (Xenopsin-related peptide); Proxenin]	12.17 %	10
P35606	COPB2_HUMAN	COPB2	Coatomer subunit beta' (Beta'-coat protein) (Beta'-COP) (p102)	16.23 %	8
P53618	COPB_HUMAN	COPB1	Coatomer subunit beta (Beta-coat protein) (Beta-COP)	12.70 %	8
P48444	COPD_HUMAN	ARCN1	Coatomer subunit delta (Archain) (Delta-coat protein) (Delta-COP)	10.96 %	5
Q9Y678	COPG1_HUMAN	COPG1	Coatomer subunit gamma-1 (Gamma-1-coat protein) (Gamma-1-COP)	8.58 %	5
P61923	COPZ1_HUMAN	COPZ1	Coatomer subunit zeta-1 (Zeta-1-coat protein) (Zeta-1 COP)	12.99 %	1
Q9BR76	COR1B_HUMAN	CORO1B	Coronin-1B (Coronin-2)	22.49 %	6
Q9ULV4	COR1C_HUMAN	CORO1C	Coronin-1C (Coronin-3) (hCRNN4)	9.49 %	2
P24468	COT2_HUMAN	NR2F2	COUP transcription factor 2 (COUP-TF2) (Apolipoprotein A-I regulatory protein 1) (ARP-1) (COUP transcription factor II) (COUP-TF II) (Nuclear receptor subfamily 2 group F member 2)	5.80 %	2
Q14019	COTL1_HUMAN	COTL1	Coactosin-like protein	11.27 %	1
P00403	COX2_HUMAN	MT-CO2	Cytochrome c oxidase subunit 2 (Cytochrome c oxidase polypeptide II)	24.67 %	4
P20674	COX5A_HUMAN	COX5A	Cytochrome c oxidase subunit 5A, mitochondrial (Cytochrome c oxidase polypeptide Va)	6.00 %	1
P09669	COX6C_HUMAN	COX6C	Cytochrome c oxidase subunit 6C (Cytochrome c oxidase polypeptide VIc)	10.67 %	1
Q96SQ9	CP2S1_HUMAN	CYP2S1	Cytochrome P450 2S1 (EC 1.14.14.1) (CYPIIS1)	6.94 %	3
Q99829	CPNE1_HUMAN	CPNE1	Copine-1 (Chromobindin 17) (Copine I)	7.45 %	3
O75131	CPNE3_HUMAN	CPNE3	Copine-3 (Copine III)	9.31 %	6
P04632	CPNS1_HUMAN	CAPNS1	Calpain small subunit 1 (CSS1) (Calcium-activated neutral proteinase small subunit) (CANP small subunit) (Calcium-dependent protease small subunit) (CDPS) (Calcium-dependent protease small subunit 1) (Calpain regulatory subunit)	22.39 %	3
Q10570	CPSF1_HUMAN	CPSF1	Cleavage and polyadenylation specificity factor subunit 1 (Cleavage and polyadenylation specificity factor 160 kDa subunit) (CPSF 160 kDa subunit)	14.00 %	13
Q9P2I0	CPSF2_HUMAN	CPSF2	Cleavage and polyadenylation specificity factor subunit 2 (Cleavage and polyadenylation specificity factor 100 kDa subunit) (CPSF 100 kDa subunit)	6.27 %	2
Q9UKF6	CPSF3_HUMAN	CPSF3	Cleavage and polyadenylation specificity factor subunit 3 (EC 3.1.27.-) (Cleavage and polyadenylation specificity factor 73 kDa subunit) (CPSF 73 kDa subunit) (mRNA 3'-end-processing endonuclease CPSF-73)	3.95 %	2
O95639	CPSF4_HUMAN	CPSF4	Cleavage and polyadenylation specificity factor subunit 4 (Cleavage and polyadenylation specificity factor 30 kDa subunit) (CPSF 30 kDa subunit) (NS1 effector domain-binding protein 1) (Neb-1) (No arches homolog)	11.52 %	2
O43809	CPSF5_HUMAN	NUDT21	Cleavage and polyadenylation specificity factor subunit 5 (Cleavage and polyadenylation specificity factor 25 kDa subunit) (CPSF 25 kDa subunit) (Cleavage factor Im complex 25 kDa subunit) (CFIm25) (Nucleoside diphosphate-linked moiety X motif 21) (Nudix motif 21) (Nudix hydrolase 21) (Pre-mRNA cleavage factor Im 68 kDa subunit)	47.14 %	8
Q16630	CPSF6_HUMAN	CPSF6	Cleavage and polyadenylation specificity factor subunit 6 (Cleavage and polyadenylation specificity factor 68 kDa subunit) (CPSF 68 kDa subunit) (Cleavage factor Im complex 68 kDa subunit) (CFIm68) (Pre-mRNA cleavage factor Im 68 kDa subunit) (Protein HPBRII-4/7)	14.16 %	6
Q8N684	CPSF7_HUMAN	CPSF7	Cleavage and polyadenylation specificity factor subunit 7 (Cleavage and polyadenylation specificity factor 59 kDa subunit) (CPSF 59 kDa subunit) (Cleavage factor Im complex 59 kDa subunit) (CFIm59) (Pre-mRNA cleavage factor Im 59 kDa subunit)	20.81 %	7
Q53F19	NCBP3_HUMAN	NCBP3	Nuclear cap-binding protein subunit 3 (Protein ELG)	2.10 %	1
P16220	CREB1_HUMAN	CREB1	Cyclic AMP-responsive element-binding protein 1 (CREB-1) (cAMP-responsive element-binding protein 1)	10.56 %	2
P46109	CRKL_HUMAN	CRKL	Crk-like protein	3.96 %	1
Q9BZJ0	CRNL1_HUMAN	CRNKL1	Crooked neck-like protein 1 (Crooked neck homolog) (hCrn)	5.78 %	4
Q969H8	MYDGF_HUMAN	MYDGF	Myeloid-derived growth factor (MYDGF)	5.20 %	1
Q8N9M1	CS047_HUMAN	C19orf47	Uncharacterized protein C19orf47	2.13 %	1
O75534	CSDE1_HUMAN	CSDE1	Cold shock domain-containing protein E1 (N-ras upstream gene protein) (Protein UNR)	4.26 %	3
P68400	CSK21_HUMAN	CSNK2A1	Casein kinase II subunit alpha (CK II alpha) (EC 2.7.11.1)	19.69 %	5
Q1MSJ5	CSPP1_HUMAN	CSPP1	Centrosome and spindle pole-associated protein 1	1.04 %	1
P21291	CSRP1_HUMAN	CSRP1	Cysteine and glycine-rich protein 1 (Cysteine-rich protein 1) (CRP) (CRP1) (Epididymis luminal protein 141) (HEL-141)	19.17 %	2
Q05048	CSTF1_HUMAN	CSTF1	Cleavage stimulation factor subunit 1 (CF-1 50 kDa subunit) (Cleavage stimulation factor 50 kDa subunit) (CSTF 50 kDa subunit) (CstF-50)	7.89 %	2
P33240	CSTF2_HUMAN	CSTF2	Cleavage stimulation factor subunit 2 (CF-1 64 kDa subunit) (Cleavage stimulation factor 64 kDa subunit) (CSTF 64 kDa subunit) (CstF-64)	19.58 %	5
Q12996	CSTF3_HUMAN	CSTF3	Cleavage stimulation factor subunit 3 (CF-1 77 kDa subunit) (Cleavage stimulation factor 77 kDa subunit) (CSTF 77 kDa subunit) (CstF-77)	10.60 %	4
Q8WYA6	CTBL1_HUMAN	CTNNBL1	Beta-catenin-like protein 1 (Nuclear-associated protein) (NAP) (Testis development protein NYD-SP19)	8.88 %	4
Q13363	CTBP1_HUMAN	CTBP1	C-terminal-binding protein 1 (CtBP1) (EC 1.1.1.-)	13.86 %	4
P56545	CTBP2_HUMAN	CTBP2	C-terminal-binding protein 2 (CtBP2)	4.27 %	2
P0CG12	CTF8A_HUMAN	CHTF8	Chromosome transmission fidelity protein 8 homolog isoform 2 (Decreased expression in renal and prostate cancer protein)	5.34 %	1
P35221	CTNA1_HUMAN	CTNNA1	Catenin alpha-1 (Alpha E-catenin) (Cadherin-associated protein) (Renal carcinoma antigen NY-REN-13)	8.50 %	5
P35222	CTNB1_HUMAN	CTNNB1	Catenin beta-1 (Beta-catenin)	16.52 %	8
O60716	CTND1_HUMAN	CTNND1	Catenin delta-1 (Cadherin-associated Src substrate) (CAS) (p120 catenin) (p120(ctn)) (p120(cas))	15.50 %	9
Q6PD62	CTR9_HUMAN	CTR9	RNA polymerase-associated protein CTR9 homolog (SH2 domain-binding protein 1)	0.94 %	1
Q13620	CUL4B_HUMAN	CUL4B	Cullin-4B (CUL-4B)	5.37 %	4
P39880	CUX1_HUMAN	CUX1	Homeobox protein cut-like 1 (CCAAT displacement protein) (CDP) (Homeobox protein cux-1)	0.80 %	1
Q9HCG8	CWC22_HUMAN	CWC22	Pre-mRNA-splicing factor CWC22 homolog (Nucampholin homolog) (fSAPb)	3.52 %	3
Q6UX04	CWC27_HUMAN	CWC27	Spliceosome-associated protein CWC27 homolog (Antigen NY-CO-10) (Probable inactive peptidyl-prolyl cis-trans isomerase CWC27 homolog) (PPIase CWC27) (Serologically defined colon cancer antigen 10)	5.30 %	2
Q9H5V9	CX056_HUMAN	CXorf56	UPF0428 protein CXorf56	6.31 %	1
P14406	CX7A2_HUMAN	COX7A2	Cytochrome c oxidase subunit 7A2, mitochondrial (Cytochrome c oxidase subunit VIIa-liver/heart) (Cytochrome c oxidase subunit VIIa-L) (Cytochrome c oxidase subunit VIIaL)	12.05 %	1
O43169	CYB5B_HUMAN	CYB5B	Cytochrome b5 type B (Cytochrome b5 outer mitochondrial membrane isoform)	23.29 %	1
Q9HB71	CYBP_HUMAN	CACYBP	Calcyclin-binding protein (CacyBP) (hCacyBP) (S100A6-binding protein) (Siah-interacting protein)	3.07 %	1
Q2PZI1	D19L1_HUMAN	DPY19L1	Probable C-mannosyltransferase DPY19L1 (EC 2.4.1.-) (Dpy-19-like protein 1) (Protein dpy-19 homolog 1)	2.96 %	1
P61803	DAD1_HUMAN	DAD1	Dolichyl-diphosphooligosaccharide--protein glycosyltransferase subunit DAD1 (Oligosaccharyl transferase subunit DAD1) (Defender against cell death 1) (DAD-1)	10.62 %	1
Q96EP5	DAZP1_HUMAN	DAZAP1	DAZ-associated protein 1 (Deleted in azoospermia-associated protein 1)	11.30 %	3
Q9UJU6	DBNL_HUMAN	DBNL	Drebrin-like protein (Cervical SH3P7) (Cervical mucin-associated protein) (Drebrin-F) (HPK1-interacting protein of 55 kDa) (HIP-55) (SH3 domain-containing protein 7)	10.93 %	3
Q13409	DC1I2_HUMAN	DYNC1I2	Cytoplasmic dynein 1 intermediate chain 2 (Cytoplasmic dynein intermediate chain 2) (Dynein intermediate chain 2, cytosolic) (DH IC-2)	4.23 %	1
Q9NV06	DCA13_HUMAN	DCAF13	DDB1- and CUL4-associated factor 13 (WD repeat and SOF domain-containing protein 1)	2.25 %	1
P61962	DCAF7_HUMAN	DCAF7	DDB1- and CUL4-associated factor 7 (WD repeat-containing protein 68) (WD repeat-containing protein An11 homolog)	11.99 %	3
P81605	DCD_HUMAN	DCD	Dermcidin (EC 3.4.-.-) (Preproteolysin) [Cleaved into: Survival-promoting peptide; DCD-1]	25.45 %	2
Q8IZD4	DCP1B_HUMAN	DCP1B	mRNA-decapping enzyme 1B (EC 3.-.-.-)	3.73 %	1
Q13561	DCTN2_HUMAN	DCTN2	Dynactin subunit 2 (50 kDa dynein-associated polypeptide) (Dynactin complex 50 kDa subunit) (DCTN-50) (p50 dynamitin)	3.74 %	1
Q16531	DDB1_HUMAN	DDB1	DNA damage-binding protein 1 (DDB p127 subunit) (DNA damage-binding protein a) (DDBa) (Damage-specific DNA-binding protein 1) (HBV X-associated protein 1) (XAP-1) (UV-damaged DNA-binding factor) (UV-damaged DNA-binding protein 1) (UV-DDB 1) (XPE-binding factor) (XPE-BF) (Xeroderma pigmentosum group E-complementing protein) (XPCe)	9.91 %	6
Q13206	DDX10_HUMAN	DDX10	Probable ATP-dependent RNA helicase DDX10 (EC 3.6.4.13) (DEAD box protein 10)	7.31 %	5
Q9NVP1	DDX18_HUMAN	DDX18	ATP-dependent RNA helicase DDX18 (EC 3.6.4.13) (DEAD box protein 18) (Myc-regulated DEAD box protein) (MrDb)	27.01 %	10
[truncated: 1,373 more rows]

## Sheet: FOXA1 RIME-BXPC-3
Description	Coverage_BXPC3_FOXA1	Unique Peptides_BXPC3_FOXA1
[truncated: 1,520 more rows]

[truncated: 4 more sheets: FOXA1 RIME-MCF-7, RIME_FOXA1_T3M4, GO ontology for the 2133 sites, 2133 sites gene annotation]
